# Supplementary material for: Analysis of Differentially Expressed Genes in a Chinese Cohort of Esophageal Squamous Cell Carcinoma
Source: J Cancer. 2020 Apr 6;11(13):3783–93. doi: 10.7150/jca.40850 (PMC7171491; doi:10.7150/jca.40850)
Supplement: Supplementary file 2 — Supplementary table. [file jcav11p3783s2.xlsx]

## Sheet: AvsB
Gene id	log2FoldChange	pValue	qValue	result	GeneName	GeneDescription
ENSG00000162849	2.70197	1.40079e-07	2.60482e-05	up	KIF26B	kinesin family member 26B [Source:HGNC Symbol;Acc:HGNC:25484]
ENSG00000123584	16.0075	0.000864007	0.0226428	up	MAGEA9	MAGE family member A9 [Source:HGNC Symbol;Acc:HGNC:6807]
ENSG00000158023	2.76711	0.000163802	0.00690938	up	WDR66	WD repeat domain 66 [Source:HGNC Symbol;Acc:HGNC:28506]
ENSG00000196611	7.42412	1.74049e-11	1.35041e-08	up	MMP1	matrix metallopeptidase 1 [Source:HGNC Symbol;Acc:HGNC:7155]
ENSG00000171049	3.58801	1.39489e-06	0.000168466	up	FPR2	formyl peptide receptor 2 [Source:HGNC Symbol;Acc:HGNC:3827]
ENSG00000099985	3.65499	0.000333002	0.0116957	up	OSM	oncostatin M [Source:HGNC Symbol;Acc:HGNC:8506]
ENSG00000140525	2.11472	0.000964903	0.0243403	up	FANCI	Fanconi anemia complementation group I [Source:HGNC Symbol;Acc:HGNC:25568]
ENSG00000103569	4.48959	2.82682e-09	1.09664e-06	up	AQP9	aquaporin 9 [Source:HGNC Symbol;Acc:HGNC:643]
ENSG00000259316	2.26729	6.14732e-05	0.00340684	up	AC087632.1	-
ENSG00000128656	1.8588	0.000268378	0.0099993	up	CHN1	chimerin 1 [Source:HGNC Symbol;Acc:HGNC:1943]
ENSG00000183019	2.9374	0.000120211	0.00562684	up	MCEMP1	mast cell expressed membrane protein 1 [Source:HGNC Symbol;Acc:HGNC:27291]
ENSG00000109790	1.50211	0.000737105	0.0203152	up	KLHL5	kelch like family member 5 [Source:HGNC Symbol;Acc:HGNC:6356]
ENSG00000123500	8.11627	1.87665e-24	2.40249e-20	up	COL10A1	collagen type X alpha 1 chain [Source:HGNC Symbol;Acc:HGNC:2185]
ENSG00000051180	1.88345	0.000121082	0.00563672	up	RAD51	RAD51 recombinase [Source:HGNC Symbol;Acc:HGNC:9817]
ENSG00000157456	1.73282	0.00234694	0.0429837	up	CCNB2	cyclin B2 [Source:HGNC Symbol;Acc:HGNC:1580]
ENSG00000170027	1.24935	6.74057e-05	0.00365446	up	YWHAG	tyrosine 3-monooxygenase/tryptophan 5-monooxygenase activation protein gamma [Source:HGNC Symbol;Acc:HGNC:12852]
ENSG00000117152	1.92542	0.00121165	0.0283057	up	RGS4	regulator of G protein signaling 4 [Source:HGNC Symbol;Acc:HGNC:10000]
ENSG00000106483	4.26487	1.66535e-05	0.00122881	up	SFRP4	secreted frizzled related protein 4 [Source:HGNC Symbol;Acc:HGNC:10778]
ENSG00000106484	1.37133	0.00277156	0.0479475	up	MEST	mesoderm specific transcript [Source:HGNC Symbol;Acc:HGNC:7028]
ENSG00000185947	2.00243	1.1254e-06	0.000141945	up	ZNF267	zinc finger protein 267 [Source:HGNC Symbol;Acc:HGNC:13060]
ENSG00000152377	1.82603	3.38114e-05	0.00210123	up	SPOCK1	SPARC/osteonectin, cwcv and kazal like domains proteoglycan 1 [Source:HGNC Symbol;Acc:HGNC:11251]
ENSG00000235423	1.89744	0.00264014	0.0467783	up	AC068768.1	-
ENSG00000105928	1.80346	0.000152212	0.00662795	up	DFNA5	DFNA5, deafness associated tumor suppressor [Source:HGNC Symbol;Acc:HGNC:2810]
ENSG00000148848	3.67677	6.92094e-09	2.13498e-06	up	ADAM12	ADAM metallopeptidase domain 12 [Source:HGNC Symbol;Acc:HGNC:190]
ENSG00000113140	2.39754	5.11907e-05	0.00289878	up	SPARC	secreted protein acidic and cysteine rich [Source:HGNC Symbol;Acc:HGNC:11219]
ENSG00000143479	1.71737	3.63017e-07	5.66749e-05	up	DYRK3	dual specificity tyrosine phosphorylation regulated kinase 3 [Source:HGNC Symbol;Acc:HGNC:3094]
ENSG00000171860	1.53246	0.00128948	0.0295774	up	C3AR1	complement C3a receptor 1 [Source:HGNC Symbol;Acc:HGNC:1319]
ENSG00000131668	5.03551	1.60334e-05	0.00118991	up	BARX1	BARX homeobox 1 [Source:HGNC Symbol;Acc:HGNC:955]
ENSG00000069869	1.99854	0.000129309	0.00589114	up	NEDD4	neural precursor cell expressed, developmentally down-regulated 4, E3 ubiquitin protein ligase [Source:HGNC Symbol;Acc:HGNC:7727]
ENSG00000248323	4.85494	1.30496e-06	0.000159867	up	LUCAT1	lung cancer associated transcript 1 (non-protein coding) [Source:HGNC Symbol;Acc:HGNC:48498]
ENSG00000111729	2.56638	0.000102439	0.00504392	up	CLEC4A	C-type lectin domain family 4 member A [Source:HGNC Symbol;Acc:HGNC:13257]
ENSG00000181458	2.0946	0.00115478	0.0273399	up	TMEM45A	transmembrane protein 45A [Source:HGNC Symbol;Acc:HGNC:25480]
ENSG00000120149	3.5257	2.82949e-05	0.00182484	up	MSX2	msh homeobox 2 [Source:HGNC Symbol;Acc:HGNC:7392]
ENSG00000104524	1.95208	5.44345e-06	0.000503155	up	PYCR3	pyrroline-5-carboxylate reductase 3 [Source:HGNC Symbol;Acc:HGNC:25846]
ENSG00000095970	2.44083	0.000498936	0.0156362	up	TREM2	triggering receptor expressed on myeloid cells 2 [Source:HGNC Symbol;Acc:HGNC:17761]
ENSG00000058085	3.62573	6.73961e-10	3.19557e-07	up	LAMC2	laminin subunit gamma 2 [Source:HGNC Symbol;Acc:HGNC:6493]
ENSG00000143226	1.85068	0.00040624	0.0133522	up	FCGR2A	Fc fragment of IgG receptor IIa [Source:HGNC Symbol;Acc:HGNC:3616]
ENSG00000115762	1.53671	0.0020359	0.0392524	up	PLEKHB2	pleckstrin homology domain containing B2 [Source:HGNC Symbol;Acc:HGNC:19236]
ENSG00000136518	1.55566	0.00182603	0.0365548	up	ACTL6A	actin like 6A [Source:HGNC Symbol;Acc:HGNC:24124]
ENSG00000198826	1.50731	0.00193203	0.0379063	up	ARHGAP11A	Rho GTPase activating protein 11A [Source:HGNC Symbol;Acc:HGNC:15783]
ENSG00000204262	2.31479	7.27787e-06	0.000633819	up	COL5A2	collagen type V alpha 2 chain [Source:HGNC Symbol;Acc:HGNC:2210]
ENSG00000173436	1.02957	0.00111296	0.0267068	up	MINOS1	mitochondrial inner membrane organizing system 1 [Source:HGNC Symbol;Acc:HGNC:32068]
ENSG00000180178	8.63293	0.000339397	0.011775	up	FAR2P1	fatty acyl-CoA reductase 2 pseudogene 1 [Source:HGNC Symbol;Acc:HGNC:49284]
ENSG00000131979	1.20176	0.000547673	0.0166539	up	GCH1	GTP cyclohydrolase 1 [Source:HGNC Symbol;Acc:HGNC:4193]
ENSG00000076382	1.77326	0.000466424	0.0148352	up	SPAG5	sperm associated antigen 5 [Source:HGNC Symbol;Acc:HGNC:13452]
ENSG00000123213	1.32511	0.00250571	0.0450219	up	NLN	neurolysin [Source:HGNC Symbol;Acc:HGNC:16058]
ENSG00000198901	1.59063	1.88421e-05	0.00135135	up	PRC1	protein regulator of cytokinesis 1 [Source:HGNC Symbol;Acc:HGNC:9341]
ENSG00000124225	1.40969	0.00245035	0.0442734	up	PMEPA1	prostate transmembrane protein, androgen induced 1 [Source:HGNC Symbol;Acc:HGNC:14107]
ENSG00000114554	1.41262	0.00133388	0.0301733	up	PLXNA1	plexin A1 [Source:HGNC Symbol;Acc:HGNC:9099]
ENSG00000075420	1.78312	0.000153861	0.00666577	up	FNDC3B	fibronectin type III domain containing 3B [Source:HGNC Symbol;Acc:HGNC:24670]
ENSG00000135047	1.88312	0.000545242	0.0166267	up	CTSL	cathepsin L [Source:HGNC Symbol;Acc:HGNC:2537]
ENSG00000099953	3.9271	2.47837e-06	0.000259005	up	MMP11	matrix metallopeptidase 11 [Source:HGNC Symbol;Acc:HGNC:7157]
ENSG00000134057	1.60739	0.000652466	0.0186656	up	CCNB1	cyclin B1 [Source:HGNC Symbol;Acc:HGNC:1579]
ENSG00000149485	1.86322	0.000332333	0.0116917	up	FADS1	fatty acid desaturase 1 [Source:HGNC Symbol;Acc:HGNC:3574]
ENSG00000104147	1.8245	4.4198e-05	0.00261292	up	OIP5	Opa interacting protein 5 [Source:HGNC Symbol;Acc:HGNC:20300]
ENSG00000243742	4.18565	3.34872e-09	1.22487e-06	up	RPLP0P2	ribosomal protein lateral stalk subunit P0 pseudogene 2 [Source:HGNC Symbol;Acc:HGNC:17960]
ENSG00000104899	2.74043	0.000233788	0.00911098	up	AMH	anti-Mullerian hormone [Source:HGNC Symbol;Acc:HGNC:464]
ENSG00000175063	1.61821	4.76678e-05	0.00276128	up	UBE2C	ubiquitin conjugating enzyme E2 C [Source:HGNC Symbol;Acc:HGNC:15937]
ENSG00000102755	1.61697	0.000166616	0.00694795	up	FLT1	fms related tyrosine kinase 1 [Source:HGNC Symbol;Acc:HGNC:3763]
ENSG00000172331	2.07858	0.000336889	0.0117154	up	BPGM	bisphosphoglycerate mutase [Source:HGNC Symbol;Acc:HGNC:1093]
ENSG00000149968	7.96303	1.33379e-11	1.0672e-08	up	MMP3	matrix metallopeptidase 3 [Source:HGNC Symbol;Acc:HGNC:7173]
ENSG00000156795	1.39605	0.000868571	0.0226928	up	WDYHV1	WDYHV motif containing 1 [Source:HGNC Symbol;Acc:HGNC:25490]
ENSG00000123130	1.2538	0.000493198	0.0155133	up	ACOT9	acyl-CoA thioesterase 9 [Source:HGNC Symbol;Acc:HGNC:17152]
ENSG00000262406	4.88321	2.23539e-08	6.02474e-06	up	MMP12	matrix metallopeptidase 12 [Source:HGNC Symbol;Acc:HGNC:7158]
ENSG00000061918	1.43972	0.000549215	0.016681	up	GUCY1B3	guanylate cyclase 1 soluble subunit beta [Source:HGNC Symbol;Acc:HGNC:4687]
ENSG00000065328	1.4918	0.00142679	0.0314636	up	MCM10	minichromosome maintenance 10 replication initiation factor [Source:HGNC Symbol;Acc:HGNC:18043]
ENSG00000064989	1.57309	0.000159524	0.00683721	up	CALCRL	calcitonin receptor like receptor [Source:HGNC Symbol;Acc:HGNC:16709]
ENSG00000131153	1.78463	0.000534629	0.016374	up	GINS2	GINS complex subunit 2 [Source:HGNC Symbol;Acc:HGNC:24575]
ENSG00000115414	2.01858	0.00169395	0.0350905	up	FN1	fibronectin 1 [Source:HGNC Symbol;Acc:HGNC:3778]
ENSG00000102931	1.44176	0.00104439	0.0256381	up	ARL2BP	ADP ribosylation factor like GTPase 2 binding protein [Source:HGNC Symbol;Acc:HGNC:17146]
ENSG00000203760	1.91288	2.8931e-06	0.000293948	up	CENPW	centromere protein W [Source:HGNC Symbol;Acc:HGNC:21488]
ENSG00000158869	1.61107	0.00177809	0.0361893	up	FCER1G	Fc fragment of IgE receptor Ig [Source:HGNC Symbol;Acc:HGNC:3611]
ENSG00000135870	1.30907	0.000724275	0.0200647	up	RC3H1	ring finger and CCCH-type domains 1 [Source:HGNC Symbol;Acc:HGNC:29434]
ENSG00000035499	2.35294	0.00222535	0.0412286	up	DEPDC1B	DEP domain containing 1B [Source:HGNC Symbol;Acc:HGNC:24902]
ENSG00000184220	1.14002	0.00165369	0.0346207	up	CMSS1	cms1 ribosomal small subunit homolog (yeast) [Source:HGNC Symbol;Acc:HGNC:28666]
ENSG00000101367	1.18506	0.00186312	0.0369793	up	MAPRE1	microtubule associated protein RP/EB family member 1 [Source:HGNC Symbol;Acc:HGNC:6890]
ENSG00000229526	2.73476	0.000684891	0.019207	up	KRT16P4	keratin 16 pseudogene 4 [Source:HGNC Symbol;Acc:HGNC:37809]
ENSG00000126953	1.36599	0.00214174	0.0402032	up	TIMM8A	translocase of inner mitochondrial membrane 8A [Source:HGNC Symbol;Acc:HGNC:11817]
ENSG00000275302	2.64455	0.000409081	0.0133791	up	CCL4	C-C motif chemokine ligand 4 [Source:HGNC Symbol;Acc:HGNC:10630]
ENSG00000123610	3.8806	6.67365e-09	2.08381e-06	up	TNFAIP6	TNF alpha induced protein 6 [Source:HGNC Symbol;Acc:HGNC:11898]
ENSG00000115758	3.38787	1.14849e-05	0.000907595	up	ODC1	ornithine decarboxylase 1 [Source:HGNC Symbol;Acc:HGNC:8109]
ENSG00000116132	1.91076	0.000474179	0.0149972	up	PRRX1	paired related homeobox 1 [Source:HGNC Symbol;Acc:HGNC:9142]
ENSG00000198814	2.88694	1.04197e-06	0.000133393	up	GK	glycerol kinase [Source:HGNC Symbol;Acc:HGNC:4289]
ENSG00000138792	1.73414	1.53852e-05	0.00115519	up	ENPEP	glutamyl aminopeptidase [Source:HGNC Symbol;Acc:HGNC:3355]
ENSG00000186407	2.85583	0.000218081	0.00855503	up	CD300E	CD300e molecule [Source:HGNC Symbol;Acc:HGNC:28874]
ENSG00000150556	2.70145	0.00140863	0.0312266	up	LYPD6B	LY6/PLAUR domain containing 6B [Source:HGNC Symbol;Acc:HGNC:27018]
ENSG00000124731	3.66506	1.41168e-05	0.00107254	up	TREM1	triggering receptor expressed on myeloid cells 1 [Source:HGNC Symbol;Acc:HGNC:17760]
ENSG00000159216	1.13813	0.00066278	0.0188344	up	RUNX1	runt related transcription factor 1 [Source:HGNC Symbol;Acc:HGNC:10471]
ENSG00000254560	2.39256	0.00066193	0.0188312	up	BBOX1-AS1	BBOX1 antisense RNA 1 [Source:HGNC Symbol;Acc:HGNC:50700]
ENSG00000200418	5.96992	2.22102e-07	3.70158e-05	up	SNORA63	Small nucleolar RNA SNORA63 [Source:RFAM;Acc:RF00092]
ENSG00000111799	2.47888	1.3415e-12	1.43116e-09	up	COL12A1	collagen type XII alpha 1 chain [Source:HGNC Symbol;Acc:HGNC:2188]
ENSG00000105835	2.20271	0.00163026	0.0342703	up	NAMPT	nicotinamide phosphoribosyltransferase [Source:HGNC Symbol;Acc:HGNC:30092]
ENSG00000169857	1.32992	4.85078e-05	0.00279728	up	AVEN	apoptosis and caspase activation inhibitor [Source:HGNC Symbol;Acc:HGNC:13509]
ENSG00000100558	1.90101	0.000252533	0.0096075	up	PLEK2	pleckstrin 2 [Source:HGNC Symbol;Acc:HGNC:19238]
ENSG00000155975	1.34119	0.00114962	0.027273	up	VPS37A	VPS37A, ESCRT-I subunit [Source:HGNC Symbol;Acc:HGNC:24928]
ENSG00000008294	1.32074	0.00150764	0.0324905	up	SPAG9	sperm associated antigen 9 [Source:HGNC Symbol;Acc:HGNC:14524]
ENSG00000159399	1.74055	0.000848508	0.0223565	up	HK2	hexokinase 2 [Source:HGNC Symbol;Acc:HGNC:4923]
ENSG00000122870	1.52755	0.000335859	0.0116998	up	BICC1	BicC family RNA binding protein 1 [Source:HGNC Symbol;Acc:HGNC:19351]
ENSG00000136010	1.9051	8.04977e-05	0.00422349	up	ALDH1L2	aldehyde dehydrogenase 1 family member L2 [Source:HGNC Symbol;Acc:HGNC:26777]
ENSG00000038427	2.96662	2.5669e-08	6.50722e-06	up	VCAN	versican [Source:HGNC Symbol;Acc:HGNC:2464]
ENSG00000180530	2.55614	0.000248725	0.00953348	up	NRIP1	nuclear receptor interacting protein 1 [Source:HGNC Symbol;Acc:HGNC:8001]
ENSG00000118473	1.35805	0.00259013	0.0462466	up	SGIP1	SH3 domain GRB2 like endophilin interacting protein 1 [Source:HGNC Symbol;Acc:HGNC:25412]
ENSG00000118785	4.69621	3.55802e-09	1.28309e-06	up	SPP1	secreted phosphoprotein 1 [Source:HGNC Symbol;Acc:HGNC:11255]
ENSG00000144810	1.44254	0.000766705	0.0208837	up	COL8A1	collagen type VIII alpha 1 chain [Source:HGNC Symbol;Acc:HGNC:2215]
ENSG00000113083	2.2193	1.25303e-05	0.000972196	up	LOX	lysyl oxidase [Source:HGNC Symbol;Acc:HGNC:6664]
ENSG00000187498	2.16854	0.00080438	0.0214983	up	COL4A1	collagen type IV alpha 1 chain [Source:HGNC Symbol;Acc:HGNC:2202]
ENSG00000001036	1.24415	0.00104015	0.0255831	up	FUCA2	fucosidase, alpha-L- 2, plasma [Source:HGNC Symbol;Acc:HGNC:4008]
ENSG00000230838	7.00357	1.9876e-09	8.07784e-07	up	LINC01614	long intergenic non-protein coding RNA 1614 [Source:HGNC Symbol;Acc:HGNC:51847]
ENSG00000172965	1.44417	0.000101064	0.00501483	up	MIR4435-2HG	MIR4435-2 host gene [Source:HGNC Symbol;Acc:HGNC:35163]
ENSG00000120708	1.78136	3.59586e-05	0.00219211	up	TGFBI	transforming growth factor beta induced [Source:HGNC Symbol;Acc:HGNC:11771]
ENSG00000196639	1.56491	0.0016471	0.0345109	up	HRH1	histamine receptor H1 [Source:HGNC Symbol;Acc:HGNC:5182]
ENSG00000133110	3.86327	2.37165e-07	3.89255e-05	up	POSTN	periostin [Source:HGNC Symbol;Acc:HGNC:16953]
ENSG00000164400	6.55188	4.91085e-08	1.14307e-05	up	CSF2	colony stimulating factor 2 [Source:HGNC Symbol;Acc:HGNC:2434]
ENSG00000143970	1.79252	0.000213864	0.00843726	up	ASXL2	additional sex combs like 2, transcriptional regulator [Source:HGNC Symbol;Acc:HGNC:23805]
ENSG00000138448	2.28004	6.02948e-05	0.00335606	up	ITGAV	integrin subunit alpha V [Source:HGNC Symbol;Acc:HGNC:6150]
ENSG00000211455	1.27736	0.00192764	0.0378492	up	STK38L	serine/threonine kinase 38 like [Source:HGNC Symbol;Acc:HGNC:17848]
ENSG00000060718	12.8708	1.8655e-18	5.97052e-15	up	COL11A1	collagen type XI alpha 1 chain [Source:HGNC Symbol;Acc:HGNC:2186]
ENSG00000141367	1.31503	0.00186965	0.0370803	up	CLTC	clathrin heavy chain [Source:HGNC Symbol;Acc:HGNC:2092]
ENSG00000076003	1.63709	0.000655975	0.0187242	up	MCM6	minichromosome maintenance complex component 6 [Source:HGNC Symbol;Acc:HGNC:6949]
ENSG00000072274	2.29213	0.0022798	0.0419641	up	TFRC	transferrin receptor [Source:HGNC Symbol;Acc:HGNC:11763]
ENSG00000115363	3.11354	5.26731e-10	2.6444e-07	up	EVA1A	eva-1 homolog A, regulator of programmed cell death [Source:HGNC Symbol;Acc:HGNC:25816]
ENSG00000144136	1.4793	1.16738e-07	2.23056e-05	up	SLC20A1	solute carrier family 20 member 1 [Source:HGNC Symbol;Acc:HGNC:10946]
ENSG00000140937	2.50507	2.62451e-07	4.19987e-05	up	CDH11	cadherin 11 [Source:HGNC Symbol;Acc:HGNC:1750]
ENSG00000105974	1.601	0.000359234	0.0122552	up	CAV1	caveolin 1 [Source:HGNC Symbol;Acc:HGNC:1527]
ENSG00000118257	1.522	0.000895986	0.0230561	up	NRP2	neuropilin 2 [Source:HGNC Symbol;Acc:HGNC:8005]
ENSG00000184613	2.72593	6.80473e-06	0.000596672	up	NELL2	neural EGFL like 2 [Source:HGNC Symbol;Acc:HGNC:7751]
ENSG00000127564	1.47718	0.000134596	0.00608868	up	PKMYT1	protein kinase, membrane associated tyrosine/threonine 1 [Source:HGNC Symbol;Acc:HGNC:29650]
ENSG00000171848	1.33967	0.000740764	0.0203722	up	RRM2	ribonucleotide reductase regulatory subunit M2 [Source:HGNC Symbol;Acc:HGNC:10452]
ENSG00000223485	4.07663	2.65537e-06	0.000273045	up	LINC01615	long intergenic non-protein coding RNA 1615 [Source:HGNC Symbol;Acc:HGNC:51898]
ENSG00000132429	5.20964	1.22901e-09	5.24461e-07	up	POPDC3	popeye domain containing 3 [Source:HGNC Symbol;Acc:HGNC:17649]
ENSG00000166226	1.43437	0.000455082	0.0145649	up	CCT2	chaperonin containing TCP1 subunit 2 [Source:HGNC Symbol;Acc:HGNC:1615]
ENSG00000188157	1.34166	0.000658945	0.0187671	up	AGRN	agrin [Source:HGNC Symbol;Acc:HGNC:329]
ENSG00000147650	2.12407	0.00207365	0.0396145	up	LRP12	LDL receptor related protein 12 [Source:HGNC Symbol;Acc:HGNC:31708]
ENSG00000136048	2.18248	2.98613e-05	0.00189719	up	DRAM1	DNA damage regulated autophagy modulator 1 [Source:HGNC Symbol;Acc:HGNC:25645]
ENSG00000143322	2.11152	4.06496e-08	9.81879e-06	up	ABL2	ABL proto-oncogene 2, non-receptor tyrosine kinase [Source:HGNC Symbol;Acc:HGNC:77]
ENSG00000170373	6.22726	1.55742e-07	2.80766e-05	up	CST1	cystatin SN [Source:HGNC Symbol;Acc:HGNC:2473]
ENSG00000144824	2.02135	2.06745e-09	8.27108e-07	up	PHLDB2	pleckstrin homology like domain family B member 2 [Source:HGNC Symbol;Acc:HGNC:29573]
ENSG00000102144	1.37629	0.000523671	0.0161543	up	PGK1	phosphoglycerate kinase 1 [Source:HGNC Symbol;Acc:HGNC:8896]
ENSG00000124767	2.5105	2.30481e-07	3.80724e-05	up	GLO1	glyoxalase I [Source:HGNC Symbol;Acc:HGNC:4323]
ENSG00000149257	1.96948	0.000306222	0.0110281	up	SERPINH1	serpin family H member 1 [Source:HGNC Symbol;Acc:HGNC:1546]
ENSG00000151692	1.1083	0.0018024	0.0363949	up	RNF144A	ring finger protein 144A [Source:HGNC Symbol;Acc:HGNC:20457]
ENSG00000183876	2.1745	0.00227123	0.0418646	up	ARSI	arylsulfatase family member I [Source:HGNC Symbol;Acc:HGNC:32521]
ENSG00000164647	1.90087	0.000722268	0.0200606	up	STEAP1	STEAP family member 1 [Source:HGNC Symbol;Acc:HGNC:11378]
ENSG00000237296	2.05498	0.00135749	0.0304478	up	SMG1P1	SMG1P1, nonsense mediated mRNA decay associated PI3K related kinase pseudogene 1 [Source:HGNC Symbol;Acc:HGNC:44186]
ENSG00000270132	6.59337	5.76441e-07	8.24536e-05	up	WISP1-OT1	WISP1 overlapping transcript 1 [Source:HGNC Symbol;Acc:HGNC:49126]
ENSG00000122884	2.12831	0.00169019	0.0350693	up	P4HA1	prolyl 4-hydroxylase subunit alpha 1 [Source:HGNC Symbol;Acc:HGNC:8546]
ENSG00000130508	1.84716	0.000831198	0.0220542	up	PXDN	peroxidasin [Source:HGNC Symbol;Acc:HGNC:14966]
ENSG00000140534	1.40995	0.000368881	0.0124767	up	TICRR	TOPBP1 interacting checkpoint and replication regulator [Source:HGNC Symbol;Acc:HGNC:28704]
ENSG00000041982	1.86416	5.30262e-06	0.000491915	up	TNC	tenascin C [Source:HGNC Symbol;Acc:HGNC:5318]
ENSG00000176225	1.60588	0.0028568	0.0488288	up	RTTN	rotatin [Source:HGNC Symbol;Acc:HGNC:18654]
ENSG00000203747	2.61028	4.41168e-05	0.00261292	up	FCGR3A	Fc fragment of IgG receptor IIIa [Source:HGNC Symbol;Acc:HGNC:3619]
ENSG00000112394	2.68335	0.00014901	0.00655541	up	SLC16A10	solute carrier family 16 member 10 [Source:HGNC Symbol;Acc:HGNC:17027]
ENSG00000137558	3.8165	8.20367e-05	0.00428898	up	PI15	peptidase inhibitor 15 [Source:HGNC Symbol;Acc:HGNC:8946]
ENSG00000106477	1.41272	0.00284097	0.0486882	up	CEP41	centrosomal protein 41 [Source:HGNC Symbol;Acc:HGNC:12370]
ENSG00000086061	1.72332	0.00110099	0.0264892	up	DNAJA1	DnaJ heat shock protein family (Hsp40) member A1 [Source:HGNC Symbol;Acc:HGNC:5229]
ENSG00000229647	2.66362	6.41943e-07	8.98159e-05	up	MYOSLID	myocardin-induced smooth muscle lncRNA, inducer of differentiation [Source:HGNC Symbol;Acc:HGNC:51821]
ENSG00000154277	3.45697	3.34352e-05	0.0020829	up	UCHL1	ubiquitin C-terminal hydrolase L1 [Source:HGNC Symbol;Acc:HGNC:12513]
ENSG00000104312	1.69563	0.000807051	0.0215472	up	RIPK2	receptor interacting serine/threonine kinase 2 [Source:HGNC Symbol;Acc:HGNC:10020]
ENSG00000128641	2.36401	1.91799e-07	3.31812e-05	up	MYO1B	myosin IB [Source:HGNC Symbol;Acc:HGNC:7596]
ENSG00000163735	8.42502	4.30311e-14	6.12093e-11	up	CXCL5	C-X-C motif chemokine ligand 5 [Source:HGNC Symbol;Acc:HGNC:10642]
ENSG00000162062	1.62027	0.00107009	0.0260443	up	C16orf59	chromosome 16 open reading frame 59 [Source:HGNC Symbol;Acc:HGNC:25849]
ENSG00000138316	2.78309	1.71698e-06	0.000195385	up	ADAMTS14	ADAM metallopeptidase with thrombospondin type 1 motif 14 [Source:HGNC Symbol;Acc:HGNC:14899]
ENSG00000117122	1.90372	0.000101624	0.00503059	up	MFAP2	microfibrillar associated protein 2 [Source:HGNC Symbol;Acc:HGNC:7033]
ENSG00000087586	2.06631	0.000380712	0.0126924	up	AURKA	aurora kinase A [Source:HGNC Symbol;Acc:HGNC:11393]
ENSG00000213949	1.59734	0.00169637	0.0351122	up	ITGA1	integrin subunit alpha 1 [Source:HGNC Symbol;Acc:HGNC:6134]
ENSG00000173905	1.21894	0.000551205	0.0167216	up	GOLIM4	golgi integral membrane protein 4 [Source:HGNC Symbol;Acc:HGNC:15448]
ENSG00000154380	1.8351	0.000960669	0.0242785	up	ENAH	enabled homolog (Drosophila) [Source:HGNC Symbol;Acc:HGNC:18271]
ENSG00000132664	1.67181	6.23238e-08	1.35232e-05	up	POLR3F	RNA polymerase III subunit F [Source:HGNC Symbol;Acc:HGNC:15763]
ENSG00000219438	2.28633	0.00158436	0.0336369	up	FAM19A5	family with sequence similarity 19 member A5, C-C motif chemokine like [Source:HGNC Symbol;Acc:HGNC:21592]
ENSG00000176142	1.35616	0.000589672	0.0174745	up	TMEM39A	transmembrane protein 39A [Source:HGNC Symbol;Acc:HGNC:25600]
ENSG00000170921	1.68212	0.000407805	0.0133791	up	TANC2	tetratricopeptide repeat, ankyrin repeat and coiled-coil containing 2 [Source:HGNC Symbol;Acc:HGNC:30212]
ENSG00000134668	3.44006	5.50756e-09	1.80789e-06	up	SPOCD1	SPOC domain containing 1 [Source:HGNC Symbol;Acc:HGNC:26338]
ENSG00000111012	3.07718	1.69674e-17	4.82705e-14	up	CYP27B1	cytochrome P450 family 27 subfamily B member 1 [Source:HGNC Symbol;Acc:HGNC:2606]
ENSG00000218336	2.23346	3.25535e-05	0.00203954	up	TENM3	teneurin transmembrane protein 3 [Source:HGNC Symbol;Acc:HGNC:29944]
ENSG00000166922	2.30015	0.000305491	0.0110281	up	SCG5	secretogranin V [Source:HGNC Symbol;Acc:HGNC:10816]
ENSG00000166073	1.51074	0.00178808	0.0362473	up	GPR176	G protein-coupled receptor 176 [Source:HGNC Symbol;Acc:HGNC:32370]
ENSG00000157827	1.68198	0.00213661	0.0401505	up	FMNL2	formin like 2 [Source:HGNC Symbol;Acc:HGNC:18267]
ENSG00000155465	1.10146	0.00247774	0.0446133	up	SLC7A7	solute carrier family 7 member 7 [Source:HGNC Symbol;Acc:HGNC:11065]
ENSG00000147416	1.57924	0.001889	0.0374258	up	ATP6V1B2	ATPase H+ transporting V1 subunit B2 [Source:HGNC Symbol;Acc:HGNC:854]
ENSG00000086991	2.24245	3.42166e-05	0.00211614	up	NOX4	NADPH oxidase 4 [Source:HGNC Symbol;Acc:HGNC:7891]
ENSG00000115946	1.27685	8.33575e-05	0.00433798	up	PNO1	partner of NOB1 homolog [Source:HGNC Symbol;Acc:HGNC:32790]
ENSG00000168542	2.81893	1.21982e-05	0.000952202	up	COL3A1	collagen type III alpha 1 chain [Source:HGNC Symbol;Acc:HGNC:2201]
ENSG00000169174	1.99767	0.000279009	0.0101908	up	PCSK9	proprotein convertase subtilisin/kexin type 9 [Source:HGNC Symbol;Acc:HGNC:20001]
ENSG00000157168	2.75993	3.58016e-05	0.00218774	up	NRG1	neuregulin 1 [Source:HGNC Symbol;Acc:HGNC:7997]
ENSG00000071539	1.69747	0.00166338	0.0346305	up	TRIP13	thyroid hormone receptor interactor 13 [Source:HGNC Symbol;Acc:HGNC:12307]
ENSG00000184661	1.99498	0.00166633	0.0346305	up	CDCA2	cell division cycle associated 2 [Source:HGNC Symbol;Acc:HGNC:14623]
ENSG00000126262	2.85295	0.00223726	0.0413594	up	FFAR2	free fatty acid receptor 2 [Source:HGNC Symbol;Acc:HGNC:4501]
ENSG00000198018	1.8964	1.4941e-08	4.25056e-06	up	ENTPD7	ectonucleoside triphosphate diphosphohydrolase 7 [Source:HGNC Symbol;Acc:HGNC:19745]
ENSG00000276070	3.42805	9.68164e-05	0.00488932	up	CCL4L2	C-C motif chemokine ligand 4 like 2 [Source:HGNC Symbol;Acc:HGNC:24066]
ENSG00000102172	1.44147	9.25689e-05	0.00470265	up	SMS	spermine synthase [Source:HGNC Symbol;Acc:HGNC:11123]
ENSG00000203805	5.22597	1.5681e-07	2.80766e-05	up	PLPP4	phospholipid phosphatase 4 [Source:HGNC Symbol;Acc:HGNC:23531]
ENSG00000163421	4.59831	0.000106462	0.00517722	up	PROK2	prokineticin 2 [Source:HGNC Symbol;Acc:HGNC:18455]
ENSG00000122641	4.96815	1.13535e-24	2.40249e-20	up	INHBA	inhibin beta A subunit [Source:HGNC Symbol;Acc:HGNC:6066]
ENSG00000146729	1.03259	0.000310634	0.0111237	up	NIPSNAP2	nipsnap homolog 2 [Source:HGNC Symbol;Acc:HGNC:4179]
ENSG00000223749	2.86292	0.000409147	0.0133791	up	MIR503HG	MIR503 host gene [Source:HGNC Symbol;Acc:HGNC:28258]
ENSG00000172986	1.80998	0.00192395	0.0378347	up	GXYLT2	glucoside xylosyltransferase 2 [Source:HGNC Symbol;Acc:HGNC:33383]
ENSG00000129521	2.00444	0.00213737	0.0401505	up	EGLN3	egl-9 family hypoxia inducible factor 3 [Source:HGNC Symbol;Acc:HGNC:14661]
ENSG00000265257	16.9922	2.02095e-16	3.98034e-13	up	AP005263.1	-
ENSG00000128595	2.03857	0.000780568	0.0210154	up	CALU	calumenin [Source:HGNC Symbol;Acc:HGNC:1458]
ENSG00000151012	3.53722	0.00166014	0.0346305	up	SLC7A11	solute carrier family 7 member 11 [Source:HGNC Symbol;Acc:HGNC:11059]
ENSG00000154920	1.73452	0.000104222	0.00511207	up	EME1	essential meiotic structure-specific endonuclease 1 [Source:HGNC Symbol;Acc:HGNC:24965]
ENSG00000125538	4.37838	0.000165629	0.00693957	up	IL1B	interleukin 1 beta [Source:HGNC Symbol;Acc:HGNC:5992]
ENSG00000136237	1.53434	0.000602508	0.0176911	up	RAPGEF5	Rap guanine nucleotide exchange factor 5 [Source:HGNC Symbol;Acc:HGNC:16862]
ENSG00000165891	2.32591	3.21542e-06	0.000320341	up	E2F7	E2F transcription factor 7 [Source:HGNC Symbol;Acc:HGNC:23820]
ENSG00000107159	5.5533	3.09608e-12	2.936e-09	up	CA9	carbonic anhydrase 9 [Source:HGNC Symbol;Acc:HGNC:1383]
ENSG00000164694	3.16681	9.53453e-07	0.000125836	up	FNDC1	fibronectin type III domain containing 1 [Source:HGNC Symbol;Acc:HGNC:21184]
ENSG00000164692	2.59932	4.50009e-05	0.00264267	up	COL1A2	collagen type I alpha 2 chain [Source:HGNC Symbol;Acc:HGNC:2198]
ENSG00000167900	1.60993	2.05774e-05	0.00142396	up	TK1	thymidine kinase 1 [Source:HGNC Symbol;Acc:HGNC:11830]
ENSG00000130347	1.65606	0.00166619	0.0346305	up	RTN4IP1	reticulon 4 interacting protein 1 [Source:HGNC Symbol;Acc:HGNC:18647]
ENSG00000137462	2.58438	2.65816e-05	0.00173839	up	TLR2	toll like receptor 2 [Source:HGNC Symbol;Acc:HGNC:11848]
ENSG00000163734	3.90679	1.62292e-06	0.000190611	up	CXCL3	C-X-C motif chemokine ligand 3 [Source:HGNC Symbol;Acc:HGNC:4604]
ENSG00000111445	1.19095	0.000503265	0.0156966	up	RFC5	replication factor C subunit 5 [Source:HGNC Symbol;Acc:HGNC:9973]
ENSG00000104635	1.85704	0.000627126	0.0182258	up	SLC39A14	solute carrier family 39 member 14 [Source:HGNC Symbol;Acc:HGNC:20858]
ENSG00000181333	3.57238	1.69966e-06	0.000195148	up	HEPHL1	hephaestin like 1 [Source:HGNC Symbol;Acc:HGNC:30477]
ENSG00000134308	1.42116	0.00294035	0.0499235	up	YWHAQ	tyrosine 3-monooxygenase/tryptophan 5-monooxygenase activation protein theta [Source:HGNC Symbol;Acc:HGNC:12854]
ENSG00000093134	2.56396	0.000557582	0.0167623	up	VNN3	vanin 3 [Source:HGNC Symbol;Acc:HGNC:16431]
ENSG00000180801	1.54019	0.0015817	0.0336082	up	ARSJ	arylsulfatase family member J [Source:HGNC Symbol;Acc:HGNC:26286]
ENSG00000152952	2.48932	0.000677562	0.019085	up	PLOD2	procollagen-lysine,2-oxoglutarate 5-dioxygenase 2 [Source:HGNC Symbol;Acc:HGNC:9082]
ENSG00000123975	1.57403	0.00178143	0.0362286	up	CKS2	CDC28 protein kinase regulatory subunit 2 [Source:HGNC Symbol;Acc:HGNC:2000]
ENSG00000109971	1.44286	0.00259938	0.0463218	up	HSPA8	heat shock protein family A (Hsp70) member 8 [Source:HGNC Symbol;Acc:HGNC:5241]
ENSG00000078098	3.27612	1.27986e-06	0.000157546	up	FAP	fibroblast activation protein alpha [Source:HGNC Symbol;Acc:HGNC:3590]
ENSG00000261327	3.00699	2.37374e-06	0.000249087	up	AC134312.5	-
ENSG00000101311	1.82926	0.000133225	0.00604803	up	FERMT1	fermitin family member 1 [Source:HGNC Symbol;Acc:HGNC:15889]
ENSG00000139629	1.56647	0.00228198	0.041974	up	GALNT6	polypeptide N-acetylgalactosaminyltransferase 6 [Source:HGNC Symbol;Acc:HGNC:4128]
ENSG00000100196	2.37905	1.82926e-05	0.00131934	up	KDELR3	KDEL endoplasmic reticulum protein retention receptor 3 [Source:HGNC Symbol;Acc:HGNC:6306]
ENSG00000120694	2.58559	0.000334807	0.0116976	up	HSPH1	heat shock protein family H (Hsp110) member 1 [Source:HGNC Symbol;Acc:HGNC:16969]
ENSG00000131626	2.00124	0.00291065	0.0495178	up	PPFIA1	PTPRF interacting protein alpha 1 [Source:HGNC Symbol;Acc:HGNC:9245]
ENSG00000173391	4.72499	3.97978e-09	1.39587e-06	up	OLR1	oxidized low density lipoprotein receptor 1 [Source:HGNC Symbol;Acc:HGNC:8133]
ENSG00000145685	1.92817	0.000355176	0.0121414	up	LHFPL2	lipoma HMGIC fusion partner-like 2 [Source:HGNC Symbol;Acc:HGNC:6588]
ENSG00000262943	2.76716	0.00014953	0.00656701	up	ALOX12P2	arachidonate 12-lipoxygenase pseudogene 2 [Source:HGNC Symbol;Acc:HGNC:432]
ENSG00000138829	2.9622	0.000118856	0.00561324	up	FBN2	fibrillin 2 [Source:HGNC Symbol;Acc:HGNC:3604]
ENSG00000204540	1.23196	0.00144582	0.0316144	up	PSORS1C1	psoriasis susceptibility 1 candidate 1 [Source:HGNC Symbol;Acc:HGNC:17202]
ENSG00000137563	1.91464	0.000634096	0.0183244	up	GGH	gamma-glutamyl hydrolase [Source:HGNC Symbol;Acc:HGNC:4248]
ENSG00000258227	3.43488	3.62659e-06	0.000353062	up	CLEC5A	C-type lectin domain containing 5A [Source:HGNC Symbol;Acc:HGNC:2054]
ENSG00000166451	1.88657	0.000832932	0.0220542	up	CENPN	centromere protein N [Source:HGNC Symbol;Acc:HGNC:30873]
ENSG00000133466	1.39168	0.00137694	0.0307101	up	C1QTNF6	C1q and TNF related 6 [Source:HGNC Symbol;Acc:HGNC:14343]
ENSG00000207118	3.58753	0.000884578	0.0229059	up	SNORD14D	small nucleolar RNA, C/D box 14D [Source:HGNC Symbol;Acc:HGNC:30353]
ENSG00000177243	3.65148	0.000193997	0.0078469	up	DEFB103B	defensin beta 103B [Source:HGNC Symbol;Acc:HGNC:31702]
ENSG00000275996	5.11776	0.00197702	0.0386409	up	SNORD27	small nucleolar RNA, C/D box 27 [Source:HGNC Symbol;Acc:HGNC:10149]
ENSG00000108829	1.63014	1.64382e-06	0.000191311	up	LRRC59	leucine rich repeat containing 59 [Source:HGNC Symbol;Acc:HGNC:28817]
ENSG00000108821	3.0071	5.20562e-06	0.000486077	up	COL1A1	collagen type I alpha 1 chain [Source:HGNC Symbol;Acc:HGNC:2197]
ENSG00000145354	1.28882	0.000119071	0.00561324	up	CISD2	CDGSH iron sulfur domain 2 [Source:HGNC Symbol;Acc:HGNC:24212]
ENSG00000140403	1.75788	2.58133e-05	0.00170781	up	DNAJA4	DnaJ heat shock protein family (Hsp40) member A4 [Source:HGNC Symbol;Acc:HGNC:14885]
ENSG00000144381	1.93003	0.00198862	0.0387268	up	HSPD1	heat shock protein family D (Hsp60) member 1 [Source:HGNC Symbol;Acc:HGNC:5261]
ENSG00000162747	3.18163	9.95046e-06	0.000803696	up	FCGR3B	Fc fragment of IgG receptor IIIb [Source:HGNC Symbol;Acc:HGNC:3620]
ENSG00000122861	3.19653	5.69167e-10	2.74961e-07	up	PLAU	plasminogen activator, urokinase [Source:HGNC Symbol;Acc:HGNC:9052]
ENSG00000115956	2.31437	0.000666449	0.0188759	up	PLEK	pleckstrin [Source:HGNC Symbol;Acc:HGNC:9070]
ENSG00000107249	1.30027	0.000883627	0.0229059	up	GLIS3	GLIS family zinc finger 3 [Source:HGNC Symbol;Acc:HGNC:28510]
ENSG00000112078	2.3494	0.000762171	0.0208045	up	KCTD20	potassium channel tetramerization domain containing 20 [Source:HGNC Symbol;Acc:HGNC:21052]
ENSG00000269378	2.39882	0.00178729	0.0362473	up	AC022149.1	-
ENSG00000103121	1.45843	0.00217353	0.0406212	up	CMC2	C-X9-C motif containing 2 [Source:HGNC Symbol;Acc:HGNC:24447]
ENSG00000044574	1.6919	0.00266262	0.046984	up	HSPA5	heat shock protein family A (Hsp70) member 5 [Source:HGNC Symbol;Acc:HGNC:5238]
ENSG00000147324	1.78556	0.000149843	0.00656949	up	MFHAS1	malignant fibrous histiocytoma amplified sequence 1 [Source:HGNC Symbol;Acc:HGNC:16982]
ENSG00000233098	2.79479	0.000597624	0.0176489	up	CCDC144NL-AS1	CCDC144NL antisense RNA 1 [Source:HGNC Symbol;Acc:HGNC:51340]
ENSG00000134013	2.11422	0.00020427	0.00813764	up	LOXL2	lysyl oxidase like 2 [Source:HGNC Symbol;Acc:HGNC:6666]
ENSG00000124635	2.13848	0.000217064	0.00855032	up	HIST1H2BJ	histone cluster 1 H2B family member j [Source:HGNC Symbol;Acc:HGNC:4761]
ENSG00000276085	5.03108	7.78732e-06	0.000671335	up	CCL3L1	C-C motif chemokine ligand 3 like 1 [Source:HGNC Symbol;Acc:HGNC:10628]
ENSG00000178053	2.18427	0.000905059	0.0232429	up	MLF1	myeloid leukemia factor 1 [Source:HGNC Symbol;Acc:HGNC:7125]
ENSG00000169429	7.04416	1.28336e-16	2.9872e-13	up	CXCL8	C-X-C motif chemokine ligand 8 [Source:HGNC Symbol;Acc:HGNC:6025]
ENSG00000114021	1.23074	9.46138e-05	0.00479578	up	NIT2	nitrilase family member 2 [Source:HGNC Symbol;Acc:HGNC:29878]
ENSG00000057019	2.16581	1.39296e-05	0.0010635	up	DCBLD2	discoidin, CUB and LCCL domain containing 2 [Source:HGNC Symbol;Acc:HGNC:24627]
ENSG00000087116	2.12079	1.06692e-05	0.000851013	up	ADAMTS2	ADAM metallopeptidase with thrombospondin type 1 motif 2 [Source:HGNC Symbol;Acc:HGNC:218]
ENSG00000280206	2.14019	0.00184135	0.0367752	up	AC026401.3	-
ENSG00000169385	2.52661	0.00169371	0.0350905	up	RNASE2	ribonuclease A family member 2 [Source:HGNC Symbol;Acc:HGNC:10045]
ENSG00000175166	1.07689	0.00247326	0.0445639	up	PSMD2	proteasome 26S subunit, non-ATPase 2 [Source:HGNC Symbol;Acc:HGNC:9559]
ENSG00000182481	1.68777	0.000271747	0.0100257	up	KPNA2	karyopherin subunit alpha 2 [Source:HGNC Symbol;Acc:HGNC:6395]
ENSG00000180730	3.4912	6.1362e-07	8.63248e-05	up	SHISA2	shisa family member 2 [Source:HGNC Symbol;Acc:HGNC:20366]
ENSG00000104723	2.05124	0.00101311	0.0250626	up	TUSC3	tumor suppressor candidate 3 [Source:HGNC Symbol;Acc:HGNC:30242]
ENSG00000151388	3.05339	1.42651e-14	2.43495e-11	up	ADAMTS12	ADAM metallopeptidase with thrombospondin type 1 motif 12 [Source:HGNC Symbol;Acc:HGNC:14605]
ENSG00000167785	1.52753	0.00248224	0.0446629	up	ZNF558	zinc finger protein 558 [Source:HGNC Symbol;Acc:HGNC:26422]
ENSG00000109861	1.5603	0.00122141	0.0284788	up	CTSC	cathepsin C [Source:HGNC Symbol;Acc:HGNC:2528]
ENSG00000092208	1.16175	0.00280127	0.0482663	up	GEMIN2	gem nuclear organelle associated protein 2 [Source:HGNC Symbol;Acc:HGNC:10884]
ENSG00000205060	1.55532	0.00204278	0.0393258	up	SLC35B4	solute carrier family 35 member B4 [Source:HGNC Symbol;Acc:HGNC:20584]
ENSG00000095752	5.08604	5.80697e-14	7.43408e-11	up	IL11	interleukin 11 [Source:HGNC Symbol;Acc:HGNC:5966]
ENSG00000066697	1.4089	3.17915e-06	0.000319212	up	MSANTD3	Myb/SANT DNA binding domain containing 3 [Source:HGNC Symbol;Acc:HGNC:23370]
ENSG00000101003	1.72618	0.00217849	0.0406547	up	GINS1	GINS complex subunit 1 [Source:HGNC Symbol;Acc:HGNC:28980]
ENSG00000110218	2.30524	2.13202e-11	1.51634e-08	up	PANX1	pannexin 1 [Source:HGNC Symbol;Acc:HGNC:8599]
ENSG00000255398	2.42415	0.00212197	0.0400375	up	HCAR3	hydroxycarboxylic acid receptor 3 [Source:HGNC Symbol;Acc:HGNC:16824]
ENSG00000130066	1.79042	0.0001528	0.00664226	up	SAT1	spermidine/spermine N1-acetyltransferase 1 [Source:HGNC Symbol;Acc:HGNC:10540]
ENSG00000087253	1.30085	0.0019271	0.0378492	up	LPCAT2	lysophosphatidylcholine acyltransferase 2 [Source:HGNC Symbol;Acc:HGNC:26032]
ENSG00000082153	1.07198	0.00123231	0.0286057	up	BZW1	basic leucine zipper and W2 domains 1 [Source:HGNC Symbol;Acc:HGNC:18380]
ENSG00000134765	3.89396	0.0011989	0.028059	up	DSC1	desmocollin 1 [Source:HGNC Symbol;Acc:HGNC:3035]
ENSG00000105509	3.09531	0.000267697	0.0099993	up	HAS1	hyaluronan synthase 1 [Source:HGNC Symbol;Acc:HGNC:4818]
ENSG00000119862	1.95938	0.00209856	0.0399194	up	LGALSL	galectin like [Source:HGNC Symbol;Acc:HGNC:25012]
ENSG00000088930	1.14235	0.000712519	0.0198946	up	XRN2	5'-3' exoribonuclease 2 [Source:HGNC Symbol;Acc:HGNC:12836]
ENSG00000091651	1.67261	0.0018929	0.0374542	up	ORC6	origin recognition complex subunit 6 [Source:HGNC Symbol;Acc:HGNC:17151]
ENSG00000145623	1.35645	0.00214582	0.0402502	up	OSMR	oncostatin M receptor [Source:HGNC Symbol;Acc:HGNC:8507]
ENSG00000090520	1.25159	0.00151831	0.0325836	up	DNAJB11	DnaJ heat shock protein family (Hsp40) member B11 [Source:HGNC Symbol;Acc:HGNC:14889]
ENSG00000253746	2.60968	0.000119598	0.00561324	up	AC091182.2	-
ENSG00000278527	4.67513	1.2346e-06	0.000152709	up	SNORD22	Small nucleolar RNA SNORD22 [Source:RFAM;Acc:RF00099]
ENSG00000170369	4.04934	0.00180924	0.0364468	up	CST2	cystatin SA [Source:HGNC Symbol;Acc:HGNC:2474]
ENSG00000269994	2.67602	0.000722382	0.0200606	up	AL513318.2	-
ENSG00000139572	3.8388	1.67069e-05	0.0012292	up	GPR84	G protein-coupled receptor 84 [Source:HGNC Symbol;Acc:HGNC:4535]
ENSG00000164465	2.16625	1.35713e-09	5.69637e-07	up	DCBLD1	discoidin, CUB and LCCL domain containing 1 [Source:HGNC Symbol;Acc:HGNC:21479]
ENSG00000175445	2.56327	2.03313e-05	0.00141457	up	LPL	lipoprotein lipase [Source:HGNC Symbol;Acc:HGNC:6677]
ENSG00000114529	2.05447	0.00192006	0.0377873	up	C3orf52	chromosome 3 open reading frame 52 [Source:HGNC Symbol;Acc:HGNC:26255]
ENSG00000102393	1.58455	0.00016983	0.00703613	up	GLA	galactosidase alpha [Source:HGNC Symbol;Acc:HGNC:4296]
ENSG00000137168	1.31328	0.0010895	0.0263414	up	PPIL1	peptidylprolyl isomerase like 1 [Source:HGNC Symbol;Acc:HGNC:9260]
ENSG00000094804	2.16412	8.23863e-05	0.00429617	up	CDC6	cell division cycle 6 [Source:HGNC Symbol;Acc:HGNC:1744]
ENSG00000147509	2.1007	0.000351661	0.0120535	up	RGS20	regulator of G protein signaling 20 [Source:HGNC Symbol;Acc:HGNC:14600]
ENSG00000146674	2.08109	2.2684e-06	0.000242379	up	IGFBP3	insulin like growth factor binding protein 3 [Source:HGNC Symbol;Acc:HGNC:5472]
ENSG00000105989	5.32982	2.6351e-08	6.55039e-06	up	WNT2	Wnt family member 2 [Source:HGNC Symbol;Acc:HGNC:12780]
ENSG00000171617	1.84974	0.000555768	0.0167623	up	ENC1	ectodermal-neural cortex 1 [Source:HGNC Symbol;Acc:HGNC:3345]
ENSG00000102743	1.09988	0.00136164	0.0304751	up	SLC25A15	solute carrier family 25 member 15 [Source:HGNC Symbol;Acc:HGNC:10985]
ENSG00000085999	1.51548	0.000240608	0.00930595	up	RAD54L	RAD54 like (S. cerevisiae) [Source:HGNC Symbol;Acc:HGNC:9826]
ENSG00000115008	3.30838	0.000140398	0.00632877	up	IL1A	interleukin 1 alpha [Source:HGNC Symbol;Acc:HGNC:5991]
ENSG00000090889	1.95219	5.30869e-05	0.00298733	up	KIF4A	kinesin family member 4A [Source:HGNC Symbol;Acc:HGNC:13339]
ENSG00000100336	2.25621	0.00182099	0.0365398	up	APOL4	apolipoprotein L4 [Source:HGNC Symbol;Acc:HGNC:14867]
ENSG00000169604	1.45845	0.000314364	0.0112259	up	ANTXR1	anthrax toxin receptor 1 [Source:HGNC Symbol;Acc:HGNC:21014]
ENSG00000171793	1.15501	0.000204363	0.00813764	up	CTPS1	CTP synthase 1 [Source:HGNC Symbol;Acc:HGNC:2519]
ENSG00000134901	1.75531	0.000141374	0.00636158	up	KDELC1	KDEL motif containing 1 [Source:HGNC Symbol;Acc:HGNC:19350]
ENSG00000130635	2.16608	0.000212661	0.00840272	up	COL5A1	collagen type V alpha 1 chain [Source:HGNC Symbol;Acc:HGNC:2209]
ENSG00000029993	1.9061	0.000271409	0.0100257	up	HMGB3	high mobility group box 3 [Source:HGNC Symbol;Acc:HGNC:5004]
ENSG00000164283	4.10134	2.02932e-05	0.00141457	up	ESM1	endothelial cell specific molecule 1 [Source:HGNC Symbol;Acc:HGNC:3466]
ENSG00000185070	1.97976	0.00134877	0.0303728	up	FLRT2	fibronectin leucine rich transmembrane protein 2 [Source:HGNC Symbol;Acc:HGNC:3761]
ENSG00000147586	1.53333	0.000832551	0.0220542	up	MRPS28	mitochondrial ribosomal protein S28 [Source:HGNC Symbol;Acc:HGNC:14513]
ENSG00000173276	1.52509	0.000180114	0.00737863	up	ZBTB21	zinc finger and BTB domain containing 21 [Source:HGNC Symbol;Acc:HGNC:13083]
ENSG00000111912	1.41172	0.00183139	0.0366048	up	NCOA7	nuclear receptor coactivator 7 [Source:HGNC Symbol;Acc:HGNC:21081]
ENSG00000204388	2.72161	0.00216644	0.0405183	up	HSPA1B	heat shock protein family A (Hsp70) member 1B [Source:HGNC Symbol;Acc:HGNC:5233]
ENSG00000122550	1.12146	0.00211185	0.0400375	up	KLHL7	kelch like family member 7 [Source:HGNC Symbol;Acc:HGNC:15646]
ENSG00000198431	2.65408	0.00063984	0.0184073	up	TXNRD1	thioredoxin reductase 1 [Source:HGNC Symbol;Acc:HGNC:12437]
ENSG00000172061	2.97315	1.89892e-06	0.000209569	up	LRRC15	leucine rich repeat containing 15 [Source:HGNC Symbol;Acc:HGNC:20818]
ENSG00000065308	1.13007	0.00104312	0.0256315	up	TRAM2	translocation associated membrane protein 2 [Source:HGNC Symbol;Acc:HGNC:16855]
ENSG00000164116	1.92558	0.000778335	0.0209774	up	GUCY1A3	guanylate cyclase 1 soluble subunit alpha [Source:HGNC Symbol;Acc:HGNC:4685]
ENSG00000137547	1.2893	0.000218186	0.00855503	up	MRPL15	mitochondrial ribosomal protein L15 [Source:HGNC Symbol;Acc:HGNC:14054]
ENSG00000145107	1.99809	0.000353916	0.0121145	up	TM4SF19	transmembrane 4 L six family member 19 [Source:HGNC Symbol;Acc:HGNC:25167]
ENSG00000173166	2.0697	0.00112249	0.0268153	up	RAPH1	Ras association (RalGDS/AF-6) and pleckstrin homology domains 1 [Source:HGNC Symbol;Acc:HGNC:14436]
ENSG00000267978	16.0465	1.5825e-05	0.00117786	up	MAGEA9B	MAGE family member A9B [Source:HGNC Symbol;Acc:HGNC:31909]
ENSG00000114125	1.05427	0.00204263	0.0393258	up	RNF7	ring finger protein 7 [Source:HGNC Symbol;Acc:HGNC:10070]
ENSG00000121152	1.782	0.00163262	0.0342891	up	NCAPH	non-SMC condensin I complex subunit H [Source:HGNC Symbol;Acc:HGNC:1112]
ENSG00000163902	1.00106	0.000365056	0.0123964	up	RPN1	ribophorin I [Source:HGNC Symbol;Acc:HGNC:10381]
ENSG00000144867	1.1847	0.00162572	0.0342592	up	SRPRB	SRP receptor beta subunit [Source:HGNC Symbol;Acc:HGNC:24085]
ENSG00000163430	1.13553	0.000920235	0.0235617	up	FSTL1	follistatin like 1 [Source:HGNC Symbol;Acc:HGNC:3972]
ENSG00000080824	2.51145	0.00106034	0.0258808	up	HSP90AA1	heat shock protein 90 alpha family class A member 1 [Source:HGNC Symbol;Acc:HGNC:5253]
ENSG00000187775	2.48879	1.27807e-05	0.000985654	up	DNAH17	dynein axonemal heavy chain 17 [Source:HGNC Symbol;Acc:HGNC:2946]
ENSG00000146731	1.43532	0.000111444	0.00536355	up	CCT6A	chaperonin containing TCP1 subunit 6A [Source:HGNC Symbol;Acc:HGNC:1620]
ENSG00000162723	3.61	0.00115642	0.0273399	up	SLAMF9	SLAM family member 9 [Source:HGNC Symbol;Acc:HGNC:18430]
ENSG00000123689	3.99783	6.60562e-07	9.19186e-05	up	G0S2	G0/G1 switch 2 [Source:HGNC Symbol;Acc:HGNC:30229]
ENSG00000123684	1.21417	0.000326871	0.0115437	up	LPGAT1	lysophosphatidylglycerol acyltransferase 1 [Source:HGNC Symbol;Acc:HGNC:28985]
ENSG00000121797	2.20871	0.00136461	0.0305149	up	CCRL2	C-C motif chemokine receptor like 2 [Source:HGNC Symbol;Acc:HGNC:1612]
ENSG00000141696	1.29722	0.00120463	0.0281674	up	P3H4	prolyl 3-hydroxylase family member 4 (non-enzymatic) [Source:HGNC Symbol;Acc:HGNC:16946]
ENSG00000275216	3.08608	0.000107283	0.0051926	up	AL161431.1	-
ENSG00000169258	2.01619	0.000260236	0.00979866	up	GPRIN1	G protein regulated inducer of neurite outgrowth 1 [Source:HGNC Symbol;Acc:HGNC:24835]
ENSG00000136240	1.22662	0.000933528	0.0238306	up	KDELR2	KDEL endoplasmic reticulum protein retention receptor 2 [Source:HGNC Symbol;Acc:HGNC:6305]
ENSG00000200879	3.07992	0.00157832	0.0335642	up	SNORD14E	small nucleolar RNA, C/D box 14E [Source:HGNC Symbol;Acc:HGNC:30354]
ENSG00000104415	3.90325	1.48545e-10	9.27648e-08	up	WISP1	WNT1 inducible signaling pathway protein 1 [Source:HGNC Symbol;Acc:HGNC:12769]
ENSG00000039560	1.61992	0.00142969	0.0314754	up	RAI14	retinoic acid induced 14 [Source:HGNC Symbol;Acc:HGNC:14873]
ENSG00000253861	4.11113	0.00105343	0.0257612	up	SLC2A3P1	solute carrier family 2 member 3 pseudogene 1 [Source:HGNC Symbol;Acc:HGNC:11008]
ENSG00000184752	1.63814	1.07514e-05	0.000854904	up	NDUFA12	NADH:ubiquinone oxidoreductase subunit A12 [Source:HGNC Symbol;Acc:HGNC:23987]
ENSG00000164932	3.37992	1.00562e-07	1.99596e-05	up	CTHRC1	collagen triple helix repeat containing 1 [Source:HGNC Symbol;Acc:HGNC:18831]
ENSG00000163823	1.51759	0.00172733	0.0355233	up	CCR1	C-C motif chemokine receptor 1 [Source:HGNC Symbol;Acc:HGNC:1602]
ENSG00000105173	1.15664	0.00229835	0.0421842	up	CCNE1	cyclin E1 [Source:HGNC Symbol;Acc:HGNC:1589]
ENSG00000139998	1.50768	3.43626e-05	0.00212005	up	RAB15	RAB15, member RAS oncogene family [Source:HGNC Symbol;Acc:HGNC:20150]
ENSG00000149948	2.88525	0.000556978	0.0167623	up	HMGA2	high mobility group AT-hook 2 [Source:HGNC Symbol;Acc:HGNC:5009]
ENSG00000101412	1.57787	6.67471e-05	0.00363615	up	E2F1	E2F transcription factor 1 [Source:HGNC Symbol;Acc:HGNC:3113]
ENSG00000151790	2.56118	0.00258026	0.0461322	up	TDO2	tryptophan 2,3-dioxygenase [Source:HGNC Symbol;Acc:HGNC:11708]
ENSG00000153485	1.50987	0.00207511	0.0396145	up	TMEM251	transmembrane protein 251 [Source:HGNC Symbol;Acc:HGNC:20218]
ENSG00000133101	7.37613	6.23014e-12	5.50057e-09	up	CCNA1	cyclin A1 [Source:HGNC Symbol;Acc:HGNC:1577]
ENSG00000171951	3.34319	0.000531553	0.0163414	up	SCG2	secretogranin II [Source:HGNC Symbol;Acc:HGNC:10575]
ENSG00000138434	1.89105	2.38465e-05	0.00159834	up	SSFA2	sperm specific antigen 2 [Source:HGNC Symbol;Acc:HGNC:11319]
ENSG00000204389	2.73819	0.00200243	0.0389262	up	HSPA1A	heat shock protein family A (Hsp70) member 1A [Source:HGNC Symbol;Acc:HGNC:5232]
ENSG00000185745	1.70495	0.00213192	0.0401364	up	IFIT1	interferon induced protein with tetratricopeptide repeats 1 [Source:HGNC Symbol;Acc:HGNC:5407]
ENSG00000170961	3.28504	1.43212e-06	0.000171346	up	HAS2	hyaluronan synthase 2 [Source:HGNC Symbol;Acc:HGNC:4819]
ENSG00000156471	1.70843	0.0013022	0.0297205	up	PTDSS1	phosphatidylserine synthase 1 [Source:HGNC Symbol;Acc:HGNC:9587]
ENSG00000148834	1.88579	0.000156036	0.00674856	up	GSTO1	glutathione S-transferase omega 1 [Source:HGNC Symbol;Acc:HGNC:13312]
ENSG00000185641	2.16212	1.74053e-06	0.000197188	up	AC034236.1	-
ENSG00000257042	3.46061	1.19477e-06	0.000149736	up	AC008011.2	-
ENSG00000276107	2.7918	0.00153503	0.0328345	up	AC037198.2	-
ENSG00000136868	1.45358	0.000994519	0.024698	up	SLC31A1	solute carrier family 31 member 1 [Source:HGNC Symbol;Acc:HGNC:11016]
ENSG00000136869	1.88318	0.00058783	0.0174401	up	TLR4	toll like receptor 4 [Source:HGNC Symbol;Acc:HGNC:11850]
ENSG00000100985	2.36131	0.00291705	0.0495937	up	MMP9	matrix metallopeptidase 9 [Source:HGNC Symbol;Acc:HGNC:7176]
ENSG00000006118	1.6413	0.00089457	0.0230428	up	TMEM132A	transmembrane protein 132A [Source:HGNC Symbol;Acc:HGNC:31092]
ENSG00000137573	3.20231	1.94716e-07	3.34597e-05	up	SULF1	sulfatase 1 [Source:HGNC Symbol;Acc:HGNC:20391]
ENSG00000057252	1.95098	0.00239523	0.0436495	up	SOAT1	sterol O-acyltransferase 1 [Source:HGNC Symbol;Acc:HGNC:11177]
ENSG00000169490	1.32927	0.00243426	0.0440991	up	TM2D2	TM2 domain containing 2 [Source:HGNC Symbol;Acc:HGNC:24127]
ENSG00000006327	2.17119	0.0015125	0.0324905	up	TNFRSF12A	TNF receptor superfamily member 12A [Source:HGNC Symbol;Acc:HGNC:18152]
ENSG00000146918	1.46642	0.00112642	0.0268287	up	NCAPG2	non-SMC condensin II complex subunit G2 [Source:HGNC Symbol;Acc:HGNC:21904]
ENSG00000261740	1.5568	0.00081575	0.0217567	up	AC133555.5	BOLA2-SMG1P6 protein isoform a [Source:RefSeq peptide;Acc:NP_001307551]
ENSG00000134333	1.74843	0.000151657	0.00662633	up	LDHA	lactate dehydrogenase A [Source:HGNC Symbol;Acc:HGNC:6535]
ENSG00000140945	1.62832	0.000263023	0.00988904	up	CDH13	cadherin 13 [Source:HGNC Symbol;Acc:HGNC:1753]
ENSG00000100902	1.70629	0.00143691	0.0315258	up	PSMA6	proteasome subunit alpha 6 [Source:HGNC Symbol;Acc:HGNC:9535]
ENSG00000140379	3.32676	0.000402674	0.013252	up	BCL2A1	BCL2 related protein A1 [Source:HGNC Symbol;Acc:HGNC:991]
ENSG00000164111	1.89579	6.75114e-05	0.00365446	up	ANXA5	annexin A5 [Source:HGNC Symbol;Acc:HGNC:543]
ENSG00000091127	1.74833	0.00285463	0.0488243	up	PUS7	pseudouridylate synthase 7 (putative) [Source:HGNC Symbol;Acc:HGNC:26033]
ENSG00000145934	2.18283	0.00268711	0.0473182	up	TENM2	teneurin transmembrane protein 2 [Source:HGNC Symbol;Acc:HGNC:29943]
ENSG00000131711	1.70142	0.00143359	0.0315071	up	MAP1B	microtubule associated protein 1B [Source:HGNC Symbol;Acc:HGNC:6836]
ENSG00000117594	2.48841	1.89095e-05	0.0013524	up	HSD11B1	hydroxysteroid 11-beta dehydrogenase 1 [Source:HGNC Symbol;Acc:HGNC:5208]
ENSG00000099812	2.49325	0.00166484	0.0346305	up	MISP	mitotic spindle positioning [Source:HGNC Symbol;Acc:HGNC:27000]
ENSG00000115221	2.50912	0.00097601	0.0244041	up	ITGB6	integrin subunit beta 6 [Source:HGNC Symbol;Acc:HGNC:6161]
ENSG00000176797	3.7459	0.000168393	0.00700331	up	DEFB103A	defensin beta 103A [Source:HGNC Symbol;Acc:HGNC:15967]
ENSG00000119922	1.73009	0.00106438	0.0259545	up	IFIT2	interferon induced protein with tetratricopeptide repeats 2 [Source:HGNC Symbol;Acc:HGNC:5409]
ENSG00000141854	-1.11458	0.00245195	0.0442734	down	MISP3	MISP family member 3 [Source:HGNC Symbol;Acc:HGNC:26963]
ENSG00000184709	-4.33759	3.81398e-09	1.35629e-06	down	LRRC26	leucine rich repeat containing 26 [Source:HGNC Symbol;Acc:HGNC:31409]
ENSG00000249082	-2.6295	5.71273e-06	0.000523563	down	C5orf66-AS1	C5orf66 antisense RNA 1 [Source:HGNC Symbol;Acc:HGNC:49679]
ENSG00000196616	-2.92731	0.00153688	0.0328466	down	ADH1B	alcohol dehydrogenase 1B (class I), beta polypeptide [Source:HGNC Symbol;Acc:HGNC:250]
ENSG00000175745	-1.85899	1.87516e-06	0.000208746	down	NR2F1	nuclear receptor subfamily 2 group F member 1 [Source:HGNC Symbol;Acc:HGNC:7975]
ENSG00000132746	-1.62566	0.000100087	0.0049998	down	ALDH3B2	aldehyde dehydrogenase 3 family member B2 [Source:HGNC Symbol;Acc:HGNC:411]
ENSG00000008441	-1.4459	0.00127487	0.0293015	down	NFIX	nuclear factor I X [Source:HGNC Symbol;Acc:HGNC:7788]
ENSG00000187848	-4.1726	3.73622e-06	0.000358285	down	P2RX2	purinergic receptor P2X 2 [Source:HGNC Symbol;Acc:HGNC:15459]
ENSG00000128849	-1.45554	0.000738596	0.0203344	down	CGNL1	cingulin like 1 [Source:HGNC Symbol;Acc:HGNC:25931]
ENSG00000225526	-2.3094	0.000302469	0.0109539	down	MKRN2OS	MKRN2 opposite strand [Source:HGNC Symbol;Acc:HGNC:40375]
ENSG00000184012	-3.04085	0.000179547	0.00736719	down	TMPRSS2	transmembrane protease, serine 2 [Source:HGNC Symbol;Acc:HGNC:11876]
ENSG00000273058	-1.34267	0.000123468	0.0056752	down	AL359921.2	-
ENSG00000168477	-2.46504	0.000258857	0.00977549	down	TNXB	tenascin XB [Source:HGNC Symbol;Acc:HGNC:11976]
ENSG00000167608	-1.20935	0.000782502	0.0210454	down	TMC4	transmembrane channel like 4 [Source:HGNC Symbol;Acc:HGNC:22998]
ENSG00000204323	-2.1539	2.73925e-06	0.000280543	down	SMIM5	small integral membrane protein 5 [Source:HGNC Symbol;Acc:HGNC:40030]
ENSG00000111405	-3.25949	0.000832841	0.0220542	down	ENDOU	endonuclease, poly(U) specific [Source:HGNC Symbol;Acc:HGNC:14369]
ENSG00000109794	-1.47765	0.000797898	0.0213696	down	FAM149A	family with sequence similarity 149 member A [Source:HGNC Symbol;Acc:HGNC:24527]
ENSG00000261183	-1.19445	0.00161211	0.0340478	down	SPINT1-AS1	SPINT1 antisense RNA 1 [Source:HGNC Symbol;Acc:HGNC:53162]
ENSG00000166289	-1.12664	0.000209752	0.00832156	down	PLEKHF1	pleckstrin homology and FYVE domain containing 1 [Source:HGNC Symbol;Acc:HGNC:20764]
ENSG00000092621	-1.44045	0.00140103	0.0311389	down	PHGDH	phosphoglycerate dehydrogenase [Source:HGNC Symbol;Acc:HGNC:8923]
ENSG00000163993	-2.01195	6.19593e-06	0.000554687	down	S100P	S100 calcium binding protein P [Source:HGNC Symbol;Acc:HGNC:10504]
ENSG00000269888	-3.09874	5.79977e-11	3.80763e-08	down	AC112491.1	-
ENSG00000118898	-2.82127	6.11299e-08	1.33775e-05	down	PPL	periplakin [Source:HGNC Symbol;Acc:HGNC:9273]
ENSG00000185052	-1.0893	0.000113276	0.00540096	down	SLC24A3	solute carrier family 24 member 3 [Source:HGNC Symbol;Acc:HGNC:10977]
ENSG00000204196	-1.32342	0.000541588	0.0165673	down	RPL12P16	ribosomal protein L12 pseudogene 16 [Source:HGNC Symbol;Acc:HGNC:36926]
ENSG00000254452	-1.95246	4.70689e-07	6.90619e-05	down	AP001107.2	-
ENSG00000143196	-2.22185	0.000562489	0.0168609	down	DPT	dermatopontin [Source:HGNC Symbol;Acc:HGNC:3011]
ENSG00000096006	-7.08834	9.99428e-05	0.0049998	down	CRISP3	cysteine rich secretory protein 3 [Source:HGNC Symbol;Acc:HGNC:16904]
ENSG00000086548	-2.23147	0.00253748	0.0455289	down	CEACAM6	carcinoembryonic antigen related cell adhesion molecule 6 [Source:HGNC Symbol;Acc:HGNC:1818]
ENSG00000043039	-3.39985	7.18284e-07	9.83472e-05	down	BARX2	BARX homeobox 2 [Source:HGNC Symbol;Acc:HGNC:956]
ENSG00000269386	-1.07834	0.000110976	0.00535108	down	RAB11B-AS1	RAB11B antisense RNA 1 [Source:HGNC Symbol;Acc:HGNC:44178]
ENSG00000128965	-1.34601	0.0021174	0.0400375	down	CHAC1	ChaC glutathione specific gamma-glutamylcyclotransferase 1 [Source:HGNC Symbol;Acc:HGNC:28680]
ENSG00000172005	-7.55997	9.16939e-24	7.82577e-20	down	MAL	mal, T-cell differentiation protein [Source:HGNC Symbol;Acc:HGNC:6817]
ENSG00000077274	-2.50983	0.00249252	0.0448163	down	CAPN6	calpain 6 [Source:HGNC Symbol;Acc:HGNC:1483]
ENSG00000186868	-3.65179	2.27585e-06	0.000242379	down	MAPT	microtubule associated protein tau [Source:HGNC Symbol;Acc:HGNC:6893]
ENSG00000235043	-1.65163	0.000791524	0.0212211	down	TECRP1	trans-2,3-enoyl-CoA reductase pseudogene 1 [Source:HGNC Symbol;Acc:HGNC:44050]
ENSG00000283844	-4.48127	0.00134513	0.0303175	down	MIR214	microRNA 214 [Source:HGNC Symbol;Acc:HGNC:31591]
ENSG00000284485	-2.60983	0.00057835	0.0172344	down	MIR205	microRNA 205 [Source:HGNC Symbol;Acc:HGNC:31583]
ENSG00000143382	-1.13015	0.0001217	0.00564496	down	ADAMTSL4	ADAMTS like 4 [Source:HGNC Symbol;Acc:HGNC:19706]
ENSG00000169509	-4.35107	2.51923e-08	6.45024e-06	down	CRCT1	cysteine rich C-terminal 1 [Source:HGNC Symbol;Acc:HGNC:29875]
ENSG00000187091	-1.42401	0.000102826	0.00505328	down	PLCD1	phospholipase C delta 1 [Source:HGNC Symbol;Acc:HGNC:9060]
ENSG00000171124	-2.9797	9.60251e-06	0.000789945	down	FUT3	fucosyltransferase 3 (Lewis blood group) [Source:HGNC Symbol;Acc:HGNC:4014]
ENSG00000188783	-2.25389	0.000373435	0.0125808	down	PRELP	proline and arginine rich end leucine rich repeat protein [Source:HGNC Symbol;Acc:HGNC:9357]
ENSG00000185668	-1.77733	0.000378142	0.0126561	down	POU3F1	POU class 3 homeobox 1 [Source:HGNC Symbol;Acc:HGNC:9214]
ENSG00000140287	-1.07588	0.000333845	0.0116976	down	HDC	histidine decarboxylase [Source:HGNC Symbol;Acc:HGNC:4855]
ENSG00000162896	-4.71273	4.58371e-07	6.82333e-05	down	PIGR	polymeric immunoglobulin receptor [Source:HGNC Symbol;Acc:HGNC:8968]
ENSG00000166592	-1.44596	0.00110191	0.0264892	down	RRAD	RRAD, Ras related glycolysis inhibitor and calcium channel regulator [Source:HGNC Symbol;Acc:HGNC:10446]
ENSG00000231412	-2.18911	0.0014064	0.0312041	down	AC005392.2	-
ENSG00000214711	-3.86098	9.7515e-07	0.00012794	down	CAPN14	calpain 14 [Source:HGNC Symbol;Acc:HGNC:16664]
ENSG00000130766	-1.22298	0.00037603	0.0126333	down	SESN2	sestrin 2 [Source:HGNC Symbol;Acc:HGNC:20746]
ENSG00000147883	-1.84891	0.000650034	0.0186169	down	CDKN2B	cyclin dependent kinase inhibitor 2B [Source:HGNC Symbol;Acc:HGNC:1788]
ENSG00000266964	-2.70342	6.00772e-06	0.000545467	down	FXYD1	FXYD domain containing ion transport regulator 1 [Source:HGNC Symbol;Acc:HGNC:4025]
ENSG00000163884	-2.69234	0.00164335	0.0344606	down	KLF15	Kruppel like factor 15 [Source:HGNC Symbol;Acc:HGNC:14536]
ENSG00000165475	-1.10798	0.000206871	0.00822471	down	CRYL1	crystallin lambda 1 [Source:HGNC Symbol;Acc:HGNC:18246]
ENSG00000134716	-3.19376	1.97458e-07	3.37047e-05	down	CYP2J2	cytochrome P450 family 2 subfamily J member 2 [Source:HGNC Symbol;Acc:HGNC:2634]
ENSG00000169583	-2.5706	0.000146132	0.0064733	down	CLIC3	chloride intracellular channel 3 [Source:HGNC Symbol;Acc:HGNC:2064]
ENSG00000210127	-1.01676	0.00141231	0.031281	down	MT-TA	mitochondrially encoded tRNA alanine [Source:HGNC Symbol;Acc:HGNC:7475]
ENSG00000104140	-1.25905	0.00100987	0.025008	down	RHOV	ras homolog family member V [Source:HGNC Symbol;Acc:HGNC:18313]
ENSG00000272870	-1.34541	0.000475344	0.0150071	down	AC097534.2	-
ENSG00000125999	-5.97309	0.000788519	0.0211849	down	BPIFB1	BPI fold containing family B member 1 [Source:HGNC Symbol;Acc:HGNC:16108]
ENSG00000105388	-3.11136	5.16758e-05	0.00291433	down	CEACAM5	carcinoembryonic antigen related cell adhesion molecule 5 [Source:HGNC Symbol;Acc:HGNC:1817]
ENSG00000143409	-1.37805	0.000239015	0.00927232	down	MINDY1	MINDY lysine 48 deubiquitinase 1 [Source:HGNC Symbol;Acc:HGNC:25648]
ENSG00000163141	-2.28203	0.00198374	0.0387128	down	BNIPL	BCL2 interacting protein like [Source:HGNC Symbol;Acc:HGNC:16976]
ENSG00000168447	-3.24579	2.46991e-08	6.38785e-06	down	SCNN1B	sodium channel epithelial 1 beta subunit [Source:HGNC Symbol;Acc:HGNC:10600]
ENSG00000152518	-1.22295	0.00201099	0.0389495	down	ZFP36L2	ZFP36 ring finger protein like 2 [Source:HGNC Symbol;Acc:HGNC:1108]
ENSG00000210144	-1.37758	0.000644102	0.0184883	down	MT-TY	mitochondrially encoded tRNA tyrosine [Source:HGNC Symbol;Acc:HGNC:7502]
ENSG00000197253	-1.75152	9.60363e-06	0.000789945	down	TPSB2	tryptase beta 2 (gene/pseudogene) [Source:HGNC Symbol;Acc:HGNC:14120]
ENSG00000122756	-3.29445	1.00262e-05	0.000804738	down	CNTFR	ciliary neurotrophic factor receptor [Source:HGNC Symbol;Acc:HGNC:2170]
ENSG00000243056	-1.66818	0.000100196	0.0049998	down	EIF4EBP3	eukaryotic translation initiation factor 4E binding protein 3 [Source:HGNC Symbol;Acc:HGNC:3290]
ENSG00000248751	-2.62206	8.3085e-07	0.000111757	down	AC004997.1	-
ENSG00000234648	-1.21401	0.000257997	0.00975738	down	AL162151.2	-
ENSG00000187642	-1.41596	0.000633132	0.0183244	down	PERM1	PPARGC1 and ESRR induced regulator, muscle 1 [Source:HGNC Symbol;Acc:HGNC:28208]
ENSG00000095585	-1.74294	0.000102012	0.00503259	down	BLNK	B-cell linker [Source:HGNC Symbol;Acc:HGNC:14211]
ENSG00000173267	-2.85823	8.30839e-08	1.74367e-05	down	SNCG	synuclein gamma [Source:HGNC Symbol;Acc:HGNC:11141]
ENSG00000186481	-5.13151	1.67965e-08	4.7259e-06	down	ANKRD20A5P	ankyrin repeat domain 20 family member A5, pseudogene [Source:HGNC Symbol;Acc:HGNC:33833]
ENSG00000177363	-1.26514	0.00205635	0.0393503	down	LRRN4CL	LRRN4 C-terminal like [Source:HGNC Symbol;Acc:HGNC:33724]
ENSG00000237276	-2.10551	3.81596e-08	9.30513e-06	down	ANO7L1	anoctamin 7 like 1 [Source:HGNC Symbol;Acc:HGNC:32248]
ENSG00000124440	-2.89485	1.86628e-06	0.000208664	down	HIF3A	hypoxia inducible factor 3 alpha subunit [Source:HGNC Symbol;Acc:HGNC:15825]
ENSG00000196507	-1.07652	0.002209	0.0411042	down	TCEAL3	transcription elongation factor A like 3 [Source:HGNC Symbol;Acc:HGNC:28247]
ENSG00000174950	-2.809	9.62595e-06	0.000789945	down	CD164L2	CD164 molecule like 2 [Source:HGNC Symbol;Acc:HGNC:32043]
ENSG00000172382	-4.19604	8.99785e-12	7.43165e-09	down	PRSS27	protease, serine 27 [Source:HGNC Symbol;Acc:HGNC:15475]
ENSG00000022267	-1.67574	0.00182529	0.0365548	down	FHL1	four and a half LIM domains 1 [Source:HGNC Symbol;Acc:HGNC:3702]
ENSG00000079337	-1.38576	0.000725264	0.0200647	down	RAPGEF3	Rap guanine nucleotide exchange factor 3 [Source:HGNC Symbol;Acc:HGNC:16629]
ENSG00000228789	-5.01385	2.62941e-11	1.81955e-08	down	HCG22	HLA complex group 22 [Source:HGNC Symbol;Acc:HGNC:27780]
ENSG00000262222	-1.14194	0.00157197	0.0334903	down	AC133065.2	-
ENSG00000183018	-1.86175	3.71742e-06	0.000357823	down	SPNS2	sphingolipid transporter 2 [Source:HGNC Symbol;Acc:HGNC:26992]
ENSG00000164120	-2.01459	0.000320691	0.0113883	down	HPGD	hydroxyprostaglandin dehydrogenase 15-(NAD) [Source:HGNC Symbol;Acc:HGNC:5154]
ENSG00000198643	-3.53473	7.09053e-07	9.76053e-05	down	FAM3D	family with sequence similarity 3 member D [Source:HGNC Symbol;Acc:HGNC:18665]
ENSG00000177191	-2.17	2.21059e-05	0.00151337	down	B3GNT8	UDP-GlcNAc:betaGal beta-1,3-N-acetylglucosaminyltransferase 8 [Source:HGNC Symbol;Acc:HGNC:24139]
ENSG00000136689	-1.40949	0.00123965	0.0286896	down	IL1RN	interleukin 1 receptor antagonist [Source:HGNC Symbol;Acc:HGNC:6000]
ENSG00000181885	-1.78406	0.000162018	0.00690235	down	CLDN7	claudin 7 [Source:HGNC Symbol;Acc:HGNC:2049]
ENSG00000143536	-8.43268	1.97037e-21	1.26123e-17	down	CRNN	cornulin [Source:HGNC Symbol;Acc:HGNC:1230]
ENSG00000013297	-1.47093	1.97999e-05	0.00139657	down	CLDN11	claudin 11 [Source:HGNC Symbol;Acc:HGNC:8514]
ENSG00000016602	-4.05257	4.52701e-07	6.77834e-05	down	CLCA4	chloride channel accessory 4 [Source:HGNC Symbol;Acc:HGNC:2018]
ENSG00000166428	-1.47056	0.0027464	0.0477709	down	PLD4	phospholipase D family member 4 [Source:HGNC Symbol;Acc:HGNC:23792]
ENSG00000186642	-1.39535	0.000112312	0.00538572	down	PDE2A	phosphodiesterase 2A [Source:HGNC Symbol;Acc:HGNC:8777]
ENSG00000160213	-2.82409	1.0478e-06	0.000133472	down	CSTB	cystatin B [Source:HGNC Symbol;Acc:HGNC:2482]
ENSG00000103241	-1.52863	0.00108944	0.0263414	down	FOXF1	forkhead box F1 [Source:HGNC Symbol;Acc:HGNC:3809]
ENSG00000138942	-1.62683	9.96962e-07	0.00012892	down	RNF185	ring finger protein 185 [Source:HGNC Symbol;Acc:HGNC:26783]
ENSG00000198483	-1.58249	9.47768e-05	0.00479578	down	ANKRD35	ankyrin repeat domain 35 [Source:HGNC Symbol;Acc:HGNC:26323]
ENSG00000177685	-1.14628	0.00275164	0.0477972	down	CRACR2B	calcium release activated channel regulator 2B [Source:HGNC Symbol;Acc:HGNC:28703]
ENSG00000163472	-1.16545	0.000969162	0.0243848	down	TMEM79	transmembrane protein 79 [Source:HGNC Symbol;Acc:HGNC:28196]
ENSG00000185499	-1.42162	0.00144347	0.0316144	down	MUC1	mucin 1, cell surface associated [Source:HGNC Symbol;Acc:HGNC:7508]
ENSG00000014257	-1.33261	0.00210283	0.0399413	down	ACPP	acid phosphatase, prostate [Source:HGNC Symbol;Acc:HGNC:125]
ENSG00000074416	-1.38897	7.92755e-05	0.00417648	down	MGLL	monoglyceride lipase [Source:HGNC Symbol;Acc:HGNC:17038]
ENSG00000101955	-1.44097	0.000971312	0.0243848	down	SRPX	sushi repeat containing protein, X-linked [Source:HGNC Symbol;Acc:HGNC:11309]
ENSG00000099960	-3.16756	2.2924e-06	0.000242379	down	SLC7A4	solute carrier family 7 member 4 [Source:HGNC Symbol;Acc:HGNC:11062]
ENSG00000105668	-6.8168	8.60875e-13	9.58341e-10	down	UPK1A	uroplakin 1A [Source:HGNC Symbol;Acc:HGNC:12577]
ENSG00000188643	-1.43971	0.000470817	0.0149378	down	S100A16	S100 calcium binding protein A16 [Source:HGNC Symbol;Acc:HGNC:20441]
ENSG00000167741	-1.70609	0.000249476	0.00954797	down	GGT6	gamma-glutamyltransferase 6 [Source:HGNC Symbol;Acc:HGNC:26891]
ENSG00000111344	-1.8333	8.33488e-06	0.000699692	down	RASAL1	RAS protein activator like 1 [Source:HGNC Symbol;Acc:HGNC:9873]
ENSG00000069011	-2.17611	5.55889e-05	0.00311444	down	PITX1	paired like homeodomain 1 [Source:HGNC Symbol;Acc:HGNC:9004]
ENSG00000212864	-1.4356	0.000600424	0.0176639	down	RNF208	ring finger protein 208 [Source:HGNC Symbol;Acc:HGNC:25420]
ENSG00000197353	-3.02696	9.1536e-05	0.0046687	down	LYPD2	LY6/PLAUR domain containing 2 [Source:HGNC Symbol;Acc:HGNC:25215]
ENSG00000122035	-1.45772	0.000146892	0.00648454	down	RASL11A	RAS like family 11 member A [Source:HGNC Symbol;Acc:HGNC:23802]
ENSG00000123243	-1.48733	0.00260066	0.0463218	down	ITIH5	inter-alpha-trypsin inhibitor heavy chain family member 5 [Source:HGNC Symbol;Acc:HGNC:21449]
ENSG00000149260	-1.37693	0.000967218	0.0243747	down	CAPN5	calpain 5 [Source:HGNC Symbol;Acc:HGNC:1482]
ENSG00000260342	-1.53125	0.000922687	0.0236009	down	AC138811.2	-
ENSG00000276409	-2.92617	3.01307e-06	0.000303727	down	CCL14	C-C motif chemokine ligand 14 [Source:HGNC Symbol;Acc:HGNC:10612]
ENSG00000147144	-1.24449	0.00085508	0.0224548	down	CCDC120	coiled-coil domain containing 120 [Source:HGNC Symbol;Acc:HGNC:28910]
ENSG00000205221	-2.9813	0.000761777	0.0208045	down	VIT	vitrin [Source:HGNC Symbol;Acc:HGNC:12697]
ENSG00000170545	-1.79263	0.000156724	0.00676287	down	SMAGP	small cell adhesion glycoprotein [Source:HGNC Symbol;Acc:HGNC:26918]
ENSG00000138135	-1.96952	0.00149191	0.0322625	down	CH25H	cholesterol 25-hydroxylase [Source:HGNC Symbol;Acc:HGNC:1907]
ENSG00000092295	-2.35854	0.000282824	0.0103154	down	TGM1	transglutaminase 1 [Source:HGNC Symbol;Acc:HGNC:11777]
ENSG00000129244	-1.7331	0.00014249	0.00637816	down	ATP1B2	ATPase Na+/K+ transporting subunit beta 2 [Source:HGNC Symbol;Acc:HGNC:805]
ENSG00000198478	-1.77967	2.29487e-05	0.00155352	down	SH3BGRL2	SH3 domain binding glutamate rich protein like 2 [Source:HGNC Symbol;Acc:HGNC:15567]
ENSG00000186806	-2.86743	1.64901e-05	0.00122027	down	VSIG10L	V-set and immunoglobulin domain containing 10 like [Source:HGNC Symbol;Acc:HGNC:27111]
ENSG00000160180	-2.39407	2.56071e-05	0.00170087	down	TFF3	trefoil factor 3 [Source:HGNC Symbol;Acc:HGNC:11757]
ENSG00000004776	-2.76125	0.000432575	0.0139167	down	HSPB6	heat shock protein family B (small) member 6 [Source:HGNC Symbol;Acc:HGNC:26511]
ENSG00000157379	-1.17956	0.000413611	0.0134563	down	DHRS1	dehydrogenase/reductase 1 [Source:HGNC Symbol;Acc:HGNC:16445]
ENSG00000180096	-1.47215	0.000465095	0.0148113	down	2019-09-01	septin 1 [Source:HGNC Symbol;Acc:HGNC:2879]
ENSG00000108839	-2.45049	0.00152075	0.0325836	down	ALOX12	arachidonate 12-lipoxygenase, 12S type [Source:HGNC Symbol;Acc:HGNC:429]
ENSG00000188747	-1.70183	3.80572e-06	0.000363588	down	NOXA1	NADPH oxidase activator 1 [Source:HGNC Symbol;Acc:HGNC:10668]
ENSG00000119411	-1.80958	0.0009152	0.0234562	down	BSPRY	B-box and SPRY domain containing [Source:HGNC Symbol;Acc:HGNC:18232]
ENSG00000134324	-1.01734	0.0028116	0.0483467	down	LPIN1	lipin 1 [Source:HGNC Symbol;Acc:HGNC:13345]
ENSG00000157103	-2.97936	6.14636e-06	0.000552181	down	SLC6A1	solute carrier family 6 member 1 [Source:HGNC Symbol;Acc:HGNC:11042]
ENSG00000232629	-1.9354	9.92435e-06	0.000803696	down	HLA-DQB2	major histocompatibility complex, class II, DQ beta 2 [Source:HGNC Symbol;Acc:HGNC:4945]
ENSG00000229732	-5.0293	3.41239e-10	1.85895e-07	down	AC019349.1	-
ENSG00000102409	-1.16108	2.8392e-06	0.000289621	down	BEX4	brain expressed X-linked 4 [Source:HGNC Symbol;Acc:HGNC:25475]
ENSG00000125648	-1.17026	0.0010599	0.0258808	down	SLC25A23	solute carrier family 25 member 23 [Source:HGNC Symbol;Acc:HGNC:19375]
ENSG00000166535	-3.10198	2.20034e-05	0.00151039	down	A2ML1	alpha-2-macroglobulin like 1 [Source:HGNC Symbol;Acc:HGNC:23336]
ENSG00000105516	-1.25043	0.000432655	0.0139167	down	DBP	D-box binding PAR bZIP transcription factor [Source:HGNC Symbol;Acc:HGNC:2697]
ENSG00000196260	-7.70521	3.19989e-14	5.12063e-11	down	SFTA2	surfactant associated 2 [Source:HGNC Symbol;Acc:HGNC:18386]
ENSG00000124205	-4.22687	0.00205423	0.0393453	down	EDN3	endothelin 3 [Source:HGNC Symbol;Acc:HGNC:3178]
ENSG00000133067	-2.08419	9.48374e-06	0.000785831	down	LGR6	leucine rich repeat containing G protein-coupled receptor 6 [Source:HGNC Symbol;Acc:HGNC:19719]
ENSG00000134240	-15.6976	1.51421e-16	3.23082e-13	down	HMGCS2	3-hydroxy-3-methylglutaryl-CoA synthase 2 [Source:HGNC Symbol;Acc:HGNC:5008]
ENSG00000131037	-3.26987	1.91098e-10	1.09792e-07	down	EPS8L1	EPS8 like 1 [Source:HGNC Symbol;Acc:HGNC:21295]
ENSG00000105289	-3.66983	4.38486e-10	2.32573e-07	down	TJP3	tight junction protein 3 [Source:HGNC Symbol;Acc:HGNC:11829]
ENSG00000117983	-8.08354	2.61311e-08	6.55039e-06	down	MUC5B	mucin 5B, oligomeric mucus/gel-forming [Source:HGNC Symbol;Acc:HGNC:7516]
ENSG00000260401	-1.7441	0.00134487	0.0303175	down	AP002761.4	-
ENSG00000175287	-1.51078	0.000817721	0.0217866	down	PHYHD1	phytanoyl-CoA dioxygenase domain containing 1 [Source:HGNC Symbol;Acc:HGNC:23396]
ENSG00000172831	-1.87826	3.02743e-05	0.00191393	down	CES2	carboxylesterase 2 [Source:HGNC Symbol;Acc:HGNC:1864]
ENSG00000180875	-2.65725	0.000163765	0.00690938	down	GREM2	gremlin 2, DAN family BMP antagonist [Source:HGNC Symbol;Acc:HGNC:17655]
ENSG00000169218	-2.88709	0.000152023	0.00662795	down	RSPO1	R-spondin 1 [Source:HGNC Symbol;Acc:HGNC:21679]
ENSG00000143320	-3.04591	9.84069e-08	1.96845e-05	down	CRABP2	cellular retinoic acid binding protein 2 [Source:HGNC Symbol;Acc:HGNC:2339]
ENSG00000115255	-1.84459	0.000341711	0.0118232	down	REEP6	receptor accessory protein 6 [Source:HGNC Symbol;Acc:HGNC:30078]
ENSG00000185761	-1.19279	0.00265012	0.0468279	down	ADAMTSL5	ADAMTS like 5 [Source:HGNC Symbol;Acc:HGNC:27912]
ENSG00000168079	-2.54524	0.000107227	0.0051926	down	SCARA5	scavenger receptor class A member 5 [Source:HGNC Symbol;Acc:HGNC:28701]
ENSG00000106479	-1.10192	0.000837685	0.0221571	down	ZNF862	zinc finger protein 862 [Source:HGNC Symbol;Acc:HGNC:34519]
ENSG00000232859	-1.03431	0.00161233	0.0340478	down	LYRM9	LYR motif containing 9 [Source:HGNC Symbol;Acc:HGNC:27314]
ENSG00000271573	-2.89369	0.00110286	0.0264892	down	AL136982.5	-
ENSG00000180354	-1.61832	2.14895e-05	0.00147908	down	MTURN	maturin, neural progenitor differentiation regulator homolog [Source:HGNC Symbol;Acc:HGNC:25457]
ENSG00000125733	-1.78536	5.59822e-05	0.00312281	down	TRIP10	thyroid hormone receptor interactor 10 [Source:HGNC Symbol;Acc:HGNC:12304]
ENSG00000158458	-3.87229	6.1009e-07	8.63025e-05	down	NRG2	neuregulin 2 [Source:HGNC Symbol;Acc:HGNC:7998]
ENSG00000204314	-1.33135	0.000344584	0.0118745	down	PRRT1	proline rich transmembrane protein 1 [Source:HGNC Symbol;Acc:HGNC:13943]
ENSG00000241479	-4.70065	1.69714e-05	0.00124509	down	AC074033.2	-
ENSG00000176533	-2.16367	5.12785e-05	0.00289878	down	GNG7	G protein subunit gamma 7 [Source:HGNC Symbol;Acc:HGNC:4410]
ENSG00000107317	-3.25083	1.25809e-08	3.66046e-06	down	PTGDS	prostaglandin D2 synthase [Source:HGNC Symbol;Acc:HGNC:9592]
ENSG00000232434	-1.03847	0.000453924	0.0145643	down	C9orf172	chromosome 9 open reading frame 172 [Source:HGNC Symbol;Acc:HGNC:37284]
ENSG00000162069	-2.37917	1.38313e-05	0.00106029	down	BICDL2	BICD family like cargo adaptor 2 [Source:HGNC Symbol;Acc:HGNC:33584]
ENSG00000279483	-1.26448	0.000259887	0.00979866	down	AC090498.1	-
ENSG00000235314	-1.34883	0.000542839	0.0165857	down	LINC00957	long intergenic non-protein coding RNA 957 [Source:HGNC Symbol;Acc:HGNC:22332]
ENSG00000164520	-3.69542	1.80868e-12	1.78113e-09	down	RAET1E	retinoic acid early transcript 1E [Source:HGNC Symbol;Acc:HGNC:16793]
ENSG00000283944	-7.82009	2.31147e-05	0.00155745	down	MIR4709	microRNA 4709 [Source:HGNC Symbol;Acc:HGNC:41690]
ENSG00000072201	-1.70638	5.50922e-05	0.00309338	down	LNX1	ligand of numb-protein X 1 [Source:HGNC Symbol;Acc:HGNC:6657]
ENSG00000179593	-3.34939	3.20743e-06	0.000320341	down	ALOX15B	arachidonate 15-lipoxygenase, type B [Source:HGNC Symbol;Acc:HGNC:434]
ENSG00000236830	-1.77436	1.85288e-06	0.000208075	down	CBR3-AS1	CBR3 antisense RNA 1 [Source:HGNC Symbol;Acc:HGNC:43664]
ENSG00000277209	-1.70676	0.00180855	0.0364468	down	RPPH1	ribonuclease P RNA component H1 [Source:HGNC Symbol;Acc:HGNC:19273]
ENSG00000277496	-1.48297	8.17808e-06	0.000695653	down	AL357033.4	-
ENSG00000273225	-2.10494	0.00205292	0.0393453	down	FAM25BP	family with sequence similarity 25 member B, pseudogene [Source:HGNC Symbol;Acc:HGNC:23584]
ENSG00000228314	-7.70493	7.10826e-20	3.64e-16	down	CYP4F29P	cytochrome P450 family 4 subfamily F member 29, pseudogene [Source:HGNC Symbol;Acc:HGNC:2647]
ENSG00000203688	-5.7656	1.92964e-10	1.09792e-07	down	AL356123.1	-
ENSG00000124466	-2.10587	0.000884782	0.0229059	down	LYPD3	LY6/PLAUR domain containing 3 [Source:HGNC Symbol;Acc:HGNC:24880]
ENSG00000163207	-2.52816	0.00112481	0.0268153	down	IVL	involucrin [Source:HGNC Symbol;Acc:HGNC:6187]
ENSG00000163209	-4.4338	3.66836e-07	5.67601e-05	down	SPRR3	small proline rich protein 3 [Source:HGNC Symbol;Acc:HGNC:11268]
ENSG00000126562	-4.19094	5.00406e-07	7.27977e-05	down	WNK4	WNK lysine deficient protein kinase 4 [Source:HGNC Symbol;Acc:HGNC:14544]
ENSG00000137880	-1.70012	0.000135737	0.00612945	down	GCHFR	GTP cyclohydrolase I feedback regulator [Source:HGNC Symbol;Acc:HGNC:4194]
ENSG00000131771	-4.37282	5.46731e-13	6.36295e-10	down	PPP1R1B	protein phosphatase 1 regulatory inhibitor subunit 1B [Source:HGNC Symbol;Acc:HGNC:9287]
ENSG00000153446	-3.35354	0.000595769	0.0176249	down	C16orf89	chromosome 16 open reading frame 89 [Source:HGNC Symbol;Acc:HGNC:28687]
ENSG00000188100	-4.65982	1.96408e-09	8.07784e-07	down	FAM25A	family with sequence similarity 25 member A [Source:HGNC Symbol;Acc:HGNC:23436]
ENSG00000154134	-1.02371	0.00172196	0.0354984	down	ROBO3	roundabout guidance receptor 3 [Source:HGNC Symbol;Acc:HGNC:13433]
ENSG00000155269	-2.105	0.00204735	0.0393453	down	GPR78	G protein-coupled receptor 78 [Source:HGNC Symbol;Acc:HGNC:4528]
ENSG00000047648	-1.25298	0.0005794	0.0172344	down	ARHGAP6	Rho GTPase activating protein 6 [Source:HGNC Symbol;Acc:HGNC:676]
ENSG00000174348	-1.62208	0.00162983	0.0342703	down	PODN	podocan [Source:HGNC Symbol;Acc:HGNC:23174]
ENSG00000204219	-1.21919	0.000853783	0.0224438	down	TCEA3	transcription elongation factor A3 [Source:HGNC Symbol;Acc:HGNC:11615]
ENSG00000182795	-2.24642	5.86881e-07	8.34806e-05	down	C1orf116	chromosome 1 open reading frame 116 [Source:HGNC Symbol;Acc:HGNC:28667]
ENSG00000158887	-1.33593	0.00108165	0.0262012	down	MPZ	myelin protein zero [Source:HGNC Symbol;Acc:HGNC:7225]
ENSG00000165810	-1.20708	0.00256911	0.0460318	down	BTNL9	butyrophilin like 9 [Source:HGNC Symbol;Acc:HGNC:24176]
ENSG00000185873	-4.05108	7.27376e-05	0.00387995	down	TMPRSS11B	transmembrane protease, serine 11B [Source:HGNC Symbol;Acc:HGNC:25398]
ENSG00000224186	-1.32993	0.000557783	0.0167623	down	C5orf66	chromosome 5 open reading frame 66 [Source:HGNC Symbol;Acc:HGNC:48332]
ENSG00000263155	-1.99374	0.00104917	0.0257307	down	MYZAP	myocardial zonula adherens protein [Source:HGNC Symbol;Acc:HGNC:43444]
ENSG00000168350	-2.12173	0.000376473	0.0126333	down	DEGS2	delta 4-desaturase, sphingolipid 2 [Source:HGNC Symbol;Acc:HGNC:20113]
ENSG00000253313	-1.45356	0.000961505	0.0242785	down	C1orf210	chromosome 1 open reading frame 210 [Source:HGNC Symbol;Acc:HGNC:28755]
ENSG00000166482	-1.85718	2.29958e-05	0.00155352	down	MFAP4	microfibrillar associated protein 4 [Source:HGNC Symbol;Acc:HGNC:7035]
ENSG00000210135	-1.08437	0.00110183	0.0264892	down	MT-TN	mitochondrially encoded tRNA asparagine [Source:HGNC Symbol;Acc:HGNC:7493]
ENSG00000266714	-1.09467	0.0012224	0.0284788	down	MYO15B	myosin XVB [Source:HGNC Symbol;Acc:HGNC:14083]
ENSG00000125534	-1.14588	0.00141735	0.0313654	down	PPDPF	pancreatic progenitor cell differentiation and proliferation factor [Source:HGNC Symbol;Acc:HGNC:16142]
ENSG00000166816	-1.63595	0.00024692	0.00949959	down	LDHD	lactate dehydrogenase D [Source:HGNC Symbol;Acc:HGNC:19708]
ENSG00000127585	-1.95809	6.11502e-06	0.000552181	down	FBXL16	F-box and leucine rich repeat protein 16 [Source:HGNC Symbol;Acc:HGNC:14150]
ENSG00000100321	-1.06676	8.39411e-05	0.00434188	down	SYNGR1	synaptogyrin 1 [Source:HGNC Symbol;Acc:HGNC:11498]
ENSG00000143412	-3.22334	5.49399e-10	2.70516e-07	down	ANXA9	annexin A9 [Source:HGNC Symbol;Acc:HGNC:547]
ENSG00000143416	-1.47425	0.000203114	0.00812583	down	SELENBP1	selenium binding protein 1 [Source:HGNC Symbol;Acc:HGNC:10719]
ENSG00000187922	-2.64437	0.000180483	0.00738195	down	LCN10	lipocalin 10 [Source:HGNC Symbol;Acc:HGNC:20892]
ENSG00000164920	-1.10515	0.000614262	0.0179334	down	OSR2	odd-skipped related transciption factor 2 [Source:HGNC Symbol;Acc:HGNC:15830]
ENSG00000258655	-1.1657	0.00127171	0.0292814	down	ARHGAP5-AS1	ARHGAP5 antisense RNA 1 (head to head) [Source:HGNC Symbol;Acc:HGNC:20279]
ENSG00000167644	-1.61628	0.0010304	0.025392	down	C19orf33	chromosome 19 open reading frame 33 [Source:HGNC Symbol;Acc:HGNC:16668]
ENSG00000163815	-2.86246	4.48539e-07	6.75552e-05	down	CLEC3B	C-type lectin domain family 3 member B [Source:HGNC Symbol;Acc:HGNC:11891]
ENSG00000109062	-1.92231	0.0015699	0.0334903	down	SLC9A3R1	SLC9A3 regulator 1 [Source:HGNC Symbol;Acc:HGNC:11075]
ENSG00000149043	-3.16286	1.89179e-06	0.000209569	down	SYT8	synaptotagmin 8 [Source:HGNC Symbol;Acc:HGNC:19264]
ENSG00000160862	-3.5311	2.61524e-07	4.19987e-05	down	AZGP1	alpha-2-glycoprotein 1, zinc-binding [Source:HGNC Symbol;Acc:HGNC:910]
ENSG00000065621	-1.53713	0.00123516	0.0286341	down	GSTO2	glutathione S-transferase omega 2 [Source:HGNC Symbol;Acc:HGNC:23064]
ENSG00000132698	-1.68701	7.06047e-05	0.00378193	down	RAB25	RAB25, member RAS oncogene family [Source:HGNC Symbol;Acc:HGNC:18238]
ENSG00000175785	-2.20596	0.000615544	0.0179503	down	PRIMA1	proline rich membrane anchor 1 [Source:HGNC Symbol;Acc:HGNC:18319]
ENSG00000179639	-2.55425	7.62114e-10	3.42336e-07	down	FCER1A	Fc fragment of IgE receptor Ia [Source:HGNC Symbol;Acc:HGNC:3609]
ENSG00000248290	-3.9944	4.4509e-10	2.32573e-07	down	TNXA	tenascin XA (pseudogene) [Source:HGNC Symbol;Acc:HGNC:11975]
ENSG00000076555	-1.55489	0.00273651	0.0476961	down	ACACB	acetyl-CoA carboxylase beta [Source:HGNC Symbol;Acc:HGNC:85]
ENSG00000124191	-1.12983	0.000332432	0.0116917	down	TOX2	TOX high mobility group box family member 2 [Source:HGNC Symbol;Acc:HGNC:16095]
ENSG00000019102	-3.25634	3.47807e-08	8.56275e-06	down	VSIG2	V-set and immunoglobulin domain containing 2 [Source:HGNC Symbol;Acc:HGNC:17149]
ENSG00000006555	-1.75741	0.000460515	0.0146837	down	TTC22	tetratricopeptide repeat domain 22 [Source:HGNC Symbol;Acc:HGNC:26067]
ENSG00000173210	-1.81422	0.000269282	0.0099993	down	ABLIM3	actin binding LIM protein family member 3 [Source:HGNC Symbol;Acc:HGNC:29132]
ENSG00000163273	-2.91016	1.5262e-05	0.00114932	down	NPPC	natriuretic peptide C [Source:HGNC Symbol;Acc:HGNC:7941]
ENSG00000278662	-1.23807	0.00218323	0.0407134	down	GOLGA6L10	golgin A6 family-like 10 [Source:HGNC Symbol;Acc:HGNC:37228]
ENSG00000158481	-1.80657	1.11827e-05	0.000886449	down	CD1C	CD1c molecule [Source:HGNC Symbol;Acc:HGNC:1636]
ENSG00000118526	-2.18813	6.87791e-07	9.51903e-05	down	TCF21	transcription factor 21 [Source:HGNC Symbol;Acc:HGNC:11632]
ENSG00000204544	-8.37495	2.31113e-19	9.86238e-16	down	MUC21	mucin 21, cell surface associated [Source:HGNC Symbol;Acc:HGNC:21661]
ENSG00000136694	-4.87767	1.85693e-08	5.11235e-06	down	IL36A	interleukin 36, alpha [Source:HGNC Symbol;Acc:HGNC:15562]
ENSG00000231062	-7.03182	4.97316e-06	0.000469863	down	AC103563.2	-
ENSG00000172236	-1.72866	5.09411e-06	0.000479521	down	TPSAB1	tryptase alpha/beta 1 [Source:HGNC Symbol;Acc:HGNC:12019]
ENSG00000075073	-2.64208	1.06606e-05	0.000851013	down	TACR2	tachykinin receptor 2 [Source:HGNC Symbol;Acc:HGNC:11527]
ENSG00000187583	-1.63725	0.000679829	0.0191278	down	PLEKHN1	pleckstrin homology domain containing N1 [Source:HGNC Symbol;Acc:HGNC:25284]
ENSG00000126233	-3.09647	0.00021239	0.00840272	down	SLURP1	secreted LY6/PLAUR domain containing 1 [Source:HGNC Symbol;Acc:HGNC:18746]
ENSG00000175356	-1.09066	0.000120705	0.00563606	down	SCUBE2	signal peptide, CUB domain and EGF like domain containing 2 [Source:HGNC Symbol;Acc:HGNC:30425]
ENSG00000146904	-1.59813	0.000243805	0.00941535	down	EPHA1	EPH receptor A1 [Source:HGNC Symbol;Acc:HGNC:3385]
ENSG00000071205	-1.33928	0.00154259	0.0329412	down	ARHGAP10	Rho GTPase activating protein 10 [Source:HGNC Symbol;Acc:HGNC:26099]
ENSG00000172724	-2.81389	0.000507203	0.015748	down	CCL19	C-C motif chemokine ligand 19 [Source:HGNC Symbol;Acc:HGNC:10617]
ENSG00000114654	-1.45914	4.47071e-05	0.00263145	down	EFCC1	EF-hand and coiled-coil domain containing 1 [Source:HGNC Symbol;Acc:HGNC:25692]
ENSG00000100448	-1.96952	0.000619184	0.0180154	down	CTSG	cathepsin G [Source:HGNC Symbol;Acc:HGNC:2532]
ENSG00000076344	-2.15743	2.59527e-06	0.000269005	down	RGS11	regulator of G protein signaling 11 [Source:HGNC Symbol;Acc:HGNC:9993]
ENSG00000258199	-1.24544	4.06586e-05	0.00244947	down	AC073896.4	-
ENSG00000217801	-1.83619	0.000865496	0.0226443	down	AL390719.1	-
ENSG00000164626	-1.63464	2.24183e-05	0.00153066	down	KCNK5	potassium two pore domain channel subfamily K member 5 [Source:HGNC Symbol;Acc:HGNC:6280]
ENSG00000161055	-6.83462	1.60823e-10	9.80406e-08	down	SCGB3A1	secretoglobin family 3A member 1 [Source:HGNC Symbol;Acc:HGNC:18384]
ENSG00000178690	-5.90419	0.000222921	0.00871398	down	DYNAP	dynactin associated protein [Source:HGNC Symbol;Acc:HGNC:26808]
ENSG00000176092	-1.43327	0.000123152	0.0056712	down	CRYBG2	crystallin beta-gamma domain containing 2 [Source:HGNC Symbol;Acc:HGNC:17295]
ENSG00000119938	-2.8636	9.8735e-06	0.000802543	down	PPP1R3C	protein phosphatase 1 regulatory subunit 3C [Source:HGNC Symbol;Acc:HGNC:9293]
ENSG00000101213	-2.30711	3.49739e-06	0.000344413	down	PTK6	protein tyrosine kinase 6 [Source:HGNC Symbol;Acc:HGNC:9617]
ENSG00000186204	-2.5056	0.000240415	0.00930595	down	CYP4F12	cytochrome P450 family 4 subfamily F member 12 [Source:HGNC Symbol;Acc:HGNC:18857]
ENSG00000254910	-1.34544	0.0026162	0.0464852	down	AC136475.2	-
ENSG00000175315	-1.89292	5.96163e-08	1.31588e-05	down	CST6	cystatin E/M [Source:HGNC Symbol;Acc:HGNC:2478]
ENSG00000137070	-1.05404	0.000295546	0.0107184	down	IL11RA	interleukin 11 receptor subunit alpha [Source:HGNC Symbol;Acc:HGNC:5967]
ENSG00000253368	-2.39432	5.08468e-05	0.00289307	down	TRNP1	TMF1-regulated nuclear protein 1 [Source:HGNC Symbol;Acc:HGNC:34348]
ENSG00000183421	-1.22542	0.00177155	0.0361424	down	RIPK4	receptor interacting serine/threonine kinase 4 [Source:HGNC Symbol;Acc:HGNC:496]
ENSG00000088726	-1.99959	6.56109e-05	0.00359722	down	TMEM40	transmembrane protein 40 [Source:HGNC Symbol;Acc:HGNC:25620]
ENSG00000269186	-3.7313	8.33683e-07	0.000111757	down	LINC01082	long intergenic non-protein coding RNA 1082 [Source:HGNC Symbol;Acc:HGNC:49125]
ENSG00000168631	-9.26646	1.28467e-14	2.34947e-11	down	DPCR1	diffuse panbronchiolitis critical region 1 [Source:HGNC Symbol;Acc:HGNC:21666]
ENSG00000258498	-2.3027	5.66786e-08	1.27298e-05	down	DIO3OS	DIO3 opposite strand/antisense RNA (head to head) [Source:HGNC Symbol;Acc:HGNC:20348]
ENSG00000108405	-1.86084	2.01897e-05	0.0014124	down	P2RX1	purinergic receptor P2X 1 [Source:HGNC Symbol;Acc:HGNC:8533]
ENSG00000010319	-1.37785	0.00148206	0.0320767	down	SEMA3G	semaphorin 3G [Source:HGNC Symbol;Acc:HGNC:30400]
ENSG00000164855	-1.31762	0.00174953	0.0358269	down	TMEM184A	transmembrane protein 184A [Source:HGNC Symbol;Acc:HGNC:28797]
ENSG00000189334	-2.21026	9.74354e-05	0.0049109	down	S100A14	S100 calcium binding protein A14 [Source:HGNC Symbol;Acc:HGNC:18901]
ENSG00000120915	-1.19503	0.0014761	0.032056	down	EPHX2	epoxide hydrolase 2 [Source:HGNC Symbol;Acc:HGNC:3402]
ENSG00000158246	-1.88781	0.000826247	0.0219681	down	FAM46B	family with sequence similarity 46 member B [Source:HGNC Symbol;Acc:HGNC:28273]
ENSG00000133985	-2.664	2.45435e-08	6.38785e-06	down	TTC9	tetratricopeptide repeat domain 9 [Source:HGNC Symbol;Acc:HGNC:20267]
ENSG00000171401	-4.79691	5.27623e-08	1.2132e-05	down	KRT13	keratin 13 [Source:HGNC Symbol;Acc:HGNC:6415]
ENSG00000135472	-2.3227	0.000117869	0.00558874	down	FAIM2	Fas apoptotic inhibitory molecule 2 [Source:HGNC Symbol;Acc:HGNC:17067]
ENSG00000237330	-2.25753	0.000531878	0.0163414	down	RNF223	ring finger protein 223 [Source:HGNC Symbol;Acc:HGNC:40020]
ENSG00000143850	-2.4587	8.13764e-07	0.000110241	down	PLEKHA6	pleckstrin homology domain containing A6 [Source:HGNC Symbol;Acc:HGNC:17053]
ENSG00000147576	-1.11937	0.0020124	0.0389495	down	ADHFE1	alcohol dehydrogenase, iron containing 1 [Source:HGNC Symbol;Acc:HGNC:16354]
ENSG00000172465	-1.27105	0.0023047	0.0422705	down	TCEAL1	transcription elongation factor A like 1 [Source:HGNC Symbol;Acc:HGNC:11616]
ENSG00000197766	-3.12563	4.78225e-09	1.61111e-06	down	CFD	complement factor D [Source:HGNC Symbol;Acc:HGNC:2771]
ENSG00000230825	-5.68491	8.14328e-12	6.95002e-09	down	AC005532.1	-
ENSG00000115648	-1.36155	0.000127023	0.00581807	down	MLPH	melanophilin [Source:HGNC Symbol;Acc:HGNC:29643]
ENSG00000149922	-1.62187	0.000174765	0.00720561	down	TBX6	T-box 6 [Source:HGNC Symbol;Acc:HGNC:11605]
ENSG00000143631	-3.92045	5.3069e-08	1.2132e-05	down	FLG	filaggrin [Source:HGNC Symbol;Acc:HGNC:3748]
ENSG00000168306	-1.56781	0.000122914	0.00567044	down	ACOX2	acyl-CoA oxidase 2 [Source:HGNC Symbol;Acc:HGNC:120]
ENSG00000165272	-3.04166	1.16283e-09	5.04629e-07	down	AQP3	aquaporin 3 (Gill blood group) [Source:HGNC Symbol;Acc:HGNC:636]
ENSG00000106351	-1.50853	6.26871e-06	0.000557684	down	AGFG2	ArfGAP with FG repeats 2 [Source:HGNC Symbol;Acc:HGNC:5177]
ENSG00000276430	-2.62264	0.00213513	0.0401505	down	FAM25C	family with sequence similarity 25 member C [Source:HGNC Symbol;Acc:HGNC:23586]
ENSG00000130649	-2.24483	6.54267e-06	0.000575665	down	CYP2E1	cytochrome P450 family 2 subfamily E member 1 [Source:HGNC Symbol;Acc:HGNC:2631]
ENSG00000086696	-2.01229	0.000873521	0.0227428	down	HSD17B2	hydroxysteroid 17-beta dehydrogenase 2 [Source:HGNC Symbol;Acc:HGNC:5211]
ENSG00000151882	-1.34468	0.00170986	0.0353058	down	CCL28	C-C motif chemokine ligand 28 [Source:HGNC Symbol;Acc:HGNC:17700]
ENSG00000137077	-1.24957	0.00121916	0.0284553	down	CCL21	C-C motif chemokine ligand 21 [Source:HGNC Symbol;Acc:HGNC:10620]
ENSG00000170684	-1.41469	2.61757e-05	0.00171847	down	ZNF296	zinc finger protein 296 [Source:HGNC Symbol;Acc:HGNC:15981]
ENSG00000266145	-6.72679	2.41453e-07	3.91277e-05	down	AP001004.1	-
ENSG00000106258	-2.2854	3.12002e-05	0.00196761	down	CYP3A5	cytochrome P450 family 3 subfamily A member 5 [Source:HGNC Symbol;Acc:HGNC:2638]
ENSG00000240087	-1.02688	0.000396828	0.0131102	down	RPSAP12	ribosomal protein SA pseudogene 12 [Source:HGNC Symbol;Acc:HGNC:6504]
ENSG00000283029	-12.8149	0.000889482	0.0230015	down	AL139099.5	-
ENSG00000262831	-1.70418	0.00129642	0.0296636	down	AC145207.3	-
ENSG00000196872	-1.28524	0.00038673	0.0128439	down	KIAA1211L	KIAA1211 like [Source:HGNC Symbol;Acc:HGNC:33454]
ENSG00000233762	-1.33156	0.00112366	0.0268153	down	AC007969.1	-
ENSG00000188505	-3.21009	1.62558e-07	2.89037e-05	down	NCCRP1	non-specific cytotoxic cell receptor protein 1 homolog (zebrafish) [Source:HGNC Symbol;Acc:HGNC:33739]
ENSG00000124143	-2.8668	6.29822e-06	0.000557684	down	ARHGAP40	Rho GTPase activating protein 40 [Source:HGNC Symbol;Acc:HGNC:16226]
ENSG00000210140	-1.39923	0.000191649	0.00777651	down	MT-TC	mitochondrially encoded tRNA cysteine [Source:HGNC Symbol;Acc:HGNC:7477]
ENSG00000158825	-1.51872	1.99368e-05	0.00139853	down	CDA	cytidine deaminase [Source:HGNC Symbol;Acc:HGNC:1712]
ENSG00000151892	-1.98615	0.000348164	0.0119656	down	GFRA1	GDNF family receptor alpha 1 [Source:HGNC Symbol;Acc:HGNC:4243]
ENSG00000165197	-1.67469	3.67996e-07	5.67601e-05	down	VEGFD	vascular endothelial growth factor D [Source:HGNC Symbol;Acc:HGNC:3708]
ENSG00000156413	-3.7777	1.34292e-05	0.00103256	down	FUT6	fucosyltransferase 6 [Source:HGNC Symbol;Acc:HGNC:4017]
ENSG00000013016	-1.36626	0.000162403	0.00690237	down	EHD3	EH domain containing 3 [Source:HGNC Symbol;Acc:HGNC:3244]
ENSG00000181652	-2.95122	6.86477e-05	0.00370033	down	ATG9B	autophagy related 9B [Source:HGNC Symbol;Acc:HGNC:21899]
ENSG00000077063	-1.02557	2.86889e-05	0.00184098	down	CTTNBP2	cortactin binding protein 2 [Source:HGNC Symbol;Acc:HGNC:15679]
ENSG00000158488	-2.43024	5.52306e-08	1.25144e-05	down	CD1E	CD1e molecule [Source:HGNC Symbol;Acc:HGNC:1638]
ENSG00000183347	-1.97553	0.000432513	0.0139167	down	GBP6	guanylate binding protein family member 6 [Source:HGNC Symbol;Acc:HGNC:25395]
ENSG00000170477	-7.9187	1.40468e-12	1.43862e-09	down	KRT4	keratin 4 [Source:HGNC Symbol;Acc:HGNC:6441]
ENSG00000237886	-1.40295	0.000532997	0.0163435	down	NALT1	NOTCH1 associated lncRNA in T-cell acute lymphoblastic leukemia 1 [Source:HGNC Symbol;Acc:HGNC:51192]
ENSG00000234262	-5.05198	4.78231e-12	4.37308e-09	down	AL356867.1	-
ENSG00000174403	-2.9747	0.00276854	0.0479475	down	C20orf166-AS1	C20orf166 antisense RNA 1 [Source:HGNC Symbol;Acc:HGNC:26393]
ENSG00000139725	-1.49882	2.53434e-05	0.00168982	down	RHOF	ras homolog family member F, filopodia associated [Source:HGNC Symbol;Acc:HGNC:15703]
ENSG00000145911	-1.44316	0.0011787	0.0277129	down	N4BP3	NEDD4 binding protein 3 [Source:HGNC Symbol;Acc:HGNC:29852]
ENSG00000273132	-2.82904	0.000314876	0.0112285	down	AL355312.3	-
ENSG00000142623	-6.18227	3.25348e-10	1.81092e-07	down	PADI1	peptidyl arginine deiminase 1 [Source:HGNC Symbol;Acc:HGNC:18367]
ENSG00000115556	-1.3581	9.80569e-05	0.00492476	down	PLCD4	phospholipase C delta 4 [Source:HGNC Symbol;Acc:HGNC:9062]
ENSG00000159251	-2.17851	0.000361233	0.0122992	down	ACTC1	actin, alpha, cardiac muscle 1 [Source:HGNC Symbol;Acc:HGNC:143]
ENSG00000121310	-1.90019	6.31652e-06	0.000557684	down	ECHDC2	enoyl-CoA hydratase domain containing 2 [Source:HGNC Symbol;Acc:HGNC:23408]
ENSG00000116031	-3.18517	5.82433e-08	1.29675e-05	down	CD207	CD207 molecule [Source:HGNC Symbol;Acc:HGNC:17935]
ENSG00000107562	-1.83139	0.000955509	0.0241902	down	CXCL12	C-X-C motif chemokine ligand 12 [Source:HGNC Symbol;Acc:HGNC:10672]
ENSG00000213203	-1.02446	0.00124041	0.0286896	down	GIMAP1	GTPase, IMAP family member 1 [Source:HGNC Symbol;Acc:HGNC:23237]
ENSG00000197191	-3.88615	3.08671e-07	4.87853e-05	down	CYSRT1	cysteine rich tail 1 [Source:HGNC Symbol;Acc:HGNC:30529]
ENSG00000169220	-1.25314	0.000145554	0.00645886	down	RGS14	regulator of G protein signaling 14 [Source:HGNC Symbol;Acc:HGNC:9996]
ENSG00000166317	-6.3073	2.10023e-08	5.72068e-06	down	SYNPO2L	synaptopodin 2 like [Source:HGNC Symbol;Acc:HGNC:23532]
ENSG00000007306	-4.36324	5.12382e-07	7.37025e-05	down	CEACAM7	carcinoembryonic antigen related cell adhesion molecule 7 [Source:HGNC Symbol;Acc:HGNC:1819]
ENSG00000204136	-1.35047	0.000254236	0.00965795	down	GGTA1P	glycoprotein, alpha-galactosyltransferase 1 pseudogene [Source:HGNC Symbol;Acc:HGNC:4253]
ENSG00000134531	-1.38481	0.00118121	0.0277436	down	EMP1	epithelial membrane protein 1 [Source:HGNC Symbol;Acc:HGNC:3333]
ENSG00000105427	-2.44461	0.00243002	0.0440952	down	CNFN	cornifelin [Source:HGNC Symbol;Acc:HGNC:30183]
ENSG00000145592	-1.0625	0.00274281	0.0477646	down	RPL37	ribosomal protein L37 [Source:HGNC Symbol;Acc:HGNC:10347]
ENSG00000162398	-4.65586	1.64501e-13	2.00566e-10	down	LEXM	lymphocyte expansion molecule [Source:HGNC Symbol;Acc:HGNC:26854]
ENSG00000139239	-1.33706	7.44209e-06	0.00064374	down	AC078814.1	-
ENSG00000132514	-1.72993	0.00146937	0.0319841	down	CLEC10A	C-type lectin domain containing 10A [Source:HGNC Symbol;Acc:HGNC:16916]
ENSG00000229891	-2.01624	8.32397e-06	0.000699692	down	LINC01315	long intergenic non-protein coding RNA 1315 [Source:HGNC Symbol;Acc:HGNC:50513]
ENSG00000102882	-1.19703	0.000411494	0.0134215	down	MAPK3	mitogen-activated protein kinase 3 [Source:HGNC Symbol;Acc:HGNC:6877]
ENSG00000102886	-1.40493	0.000993716	0.024698	down	GDPD3	glycerophosphodiester phosphodiesterase domain containing 3 [Source:HGNC Symbol;Acc:HGNC:28638]
ENSG00000211597	-2.06698	0.00112046	0.0268153	down	IGKJ1	immunoglobulin kappa joining 1 [Source:HGNC Symbol;Acc:HGNC:5719]
ENSG00000003249	-1.67238	4.71656e-05	0.00274057	down	DBNDD1	dysbindin domain containing 1 [Source:HGNC Symbol;Acc:HGNC:28455]
ENSG00000177106	-1.88197	1.25108e-05	0.000972196	down	EPS8L2	EPS8 like 2 [Source:HGNC Symbol;Acc:HGNC:21296]
ENSG00000267469	-1.31206	0.000121523	0.00564496	down	AC005944.1	-
ENSG00000179348	-1.32083	0.000185147	0.00754856	down	GATA2	GATA binding protein 2 [Source:HGNC Symbol;Acc:HGNC:4171]
ENSG00000170423	-6.23581	1.82152e-11	1.36129e-08	down	KRT78	keratin 78 [Source:HGNC Symbol;Acc:HGNC:28926]
ENSG00000162040	-4.18915	1.01741e-06	0.000130904	down	HS3ST6	heparan sulfate-glucosamine 3-sulfotransferase 6 [Source:HGNC Symbol;Acc:HGNC:14178]
ENSG00000203722	-1.82526	0.00038995	0.0129136	down	RAET1G	retinoic acid early transcript 1G [Source:HGNC Symbol;Acc:HGNC:16795]
ENSG00000188112	-1.96438	0.000494905	0.0155479	down	C6orf132	chromosome 6 open reading frame 132 [Source:HGNC Symbol;Acc:HGNC:21288]
ENSG00000165795	-1.49359	1.55818e-07	2.80766e-05	down	NDRG2	NDRG family member 2 [Source:HGNC Symbol;Acc:HGNC:14460]
ENSG00000179523	-1.13909	0.00151187	0.0324905	down	EIF3J-AS1	EIF3J antisense RNA 1 (head to head) [Source:HGNC Symbol;Acc:HGNC:48616]
ENSG00000140519	-2.54523	6.13739e-06	0.000552181	down	RHCG	Rh family C glycoprotein [Source:HGNC Symbol;Acc:HGNC:18140]
ENSG00000100079	-1.40315	0.0013253	0.0301091	down	LGALS2	galectin 2 [Source:HGNC Symbol;Acc:HGNC:6562]
ENSG00000102349	-1.53421	0.000334883	0.0116976	down	KLF8	Kruppel like factor 8 [Source:HGNC Symbol;Acc:HGNC:6351]
ENSG00000126878	-1.95848	0.000430832	0.0139167	down	AIF1L	allograft inflammatory factor 1 like [Source:HGNC Symbol;Acc:HGNC:28904]
ENSG00000172348	-1.2625	4.11749e-08	9.85273e-06	down	RCAN2	regulator of calcineurin 2 [Source:HGNC Symbol;Acc:HGNC:3041]
ENSG00000198807	-2.05012	0.00182283	0.036548	down	PAX9	paired box 9 [Source:HGNC Symbol;Acc:HGNC:8623]
ENSG00000265787	-6.09841	6.88139e-10	3.20347e-07	down	CYP4F35P	cytochrome P450 family 4 subfamily F member 35, pseudogene [Source:HGNC Symbol;Acc:HGNC:39954]
ENSG00000280693	-1.94415	4.59866e-05	0.00268822	down	SH3PXD2A-AS1	SH3PXD2A antisense RNA 1 [Source:HGNC Symbol;Acc:HGNC:45242]
ENSG00000234354	-1.54415	0.0018565	0.0369337	down	RPS26P47	ribosomal protein S26 pseudogene 47 [Source:HGNC Symbol;Acc:HGNC:36368]
ENSG00000163435	-1.7162	0.00077666	0.0209543	down	ELF3	E74 like ETS transcription factor 3 [Source:HGNC Symbol;Acc:HGNC:3318]
ENSG00000264281	-1.33103	0.00018734	0.00762583	down	AC016596.1	-
ENSG00000173338	-1.5138	0.00214879	0.0402765	down	KCNK7	potassium two pore domain channel subfamily K member 7 [Source:HGNC Symbol;Acc:HGNC:6282]
ENSG00000261217	-2.72363	0.00270714	0.0474126	down	BCAP31P1	B-cell receptor-associated protein 31 pseudogene 1 [Source:HGNC Symbol;Acc:HGNC:51323]
ENSG00000079385	-2.33817	1.80336e-06	0.000203407	down	CEACAM1	carcinoembryonic antigen related cell adhesion molecule 1 [Source:HGNC Symbol;Acc:HGNC:1814]
ENSG00000166123	-1.491	0.000743403	0.0204228	down	GPT2	glutamic--pyruvic transaminase 2 [Source:HGNC Symbol;Acc:HGNC:18062]
ENSG00000168309	-2.3628	0.00197975	0.0386648	down	FAM107A	family with sequence similarity 107 member A [Source:HGNC Symbol;Acc:HGNC:30827]
ENSG00000211890	-2.62118	0.000209957	0.00832156	down	IGHA2	immunoglobulin heavy constant alpha 2 (A2m marker) [Source:HGNC Symbol;Acc:HGNC:5479]
ENSG00000021355	-1.09689	0.0014791	0.0320641	down	SERPINB1	serpin family B member 1 [Source:HGNC Symbol;Acc:HGNC:3311]
ENSG00000167363	-1.39952	3.00275e-05	0.00190303	down	FN3K	fructosamine 3 kinase [Source:HGNC Symbol;Acc:HGNC:24822]
ENSG00000185100	-1.20587	1.16251e-05	0.000915844	down	ADSSL1	adenylosuccinate synthase like 1 [Source:HGNC Symbol;Acc:HGNC:20093]
ENSG00000102854	-2.03913	0.000470438	0.0149378	down	MSLN	mesothelin [Source:HGNC Symbol;Acc:HGNC:7371]
ENSG00000095917	-1.69399	2.6138e-05	0.00171847	down	TPSD1	tryptase delta 1 [Source:HGNC Symbol;Acc:HGNC:14118]
ENSG00000243566	-3.56414	5.70397e-06	0.000523563	down	UPK3B	uroplakin 3B [Source:HGNC Symbol;Acc:HGNC:21444]
ENSG00000135063	-1.36809	0.0011716	0.027622	down	FAM189A2	family with sequence similarity 189 member A2 [Source:HGNC Symbol;Acc:HGNC:24820]
ENSG00000189129	-1.87841	0.00138051	0.0307629	down	PLAC9	placenta specific 9 [Source:HGNC Symbol;Acc:HGNC:19255]
ENSG00000167755	-2.66814	0.000156895	0.00676287	down	KLK6	kallikrein related peptidase 6 [Source:HGNC Symbol;Acc:HGNC:6367]
ENSG00000167759	-3.47927	1.3151e-06	0.000160342	down	KLK13	kallikrein related peptidase 13 [Source:HGNC Symbol;Acc:HGNC:6361]
ENSG00000259112	-4.44262	0.000256142	0.00971594	down	NDUFC2-KCTD14	NDUFC2-KCTD14 readthrough [Source:HGNC Symbol;Acc:HGNC:42956]
ENSG00000166689	-1.38253	0.000119272	0.00561324	down	PLEKHA7	pleckstrin homology domain containing A7 [Source:HGNC Symbol;Acc:HGNC:27049]
ENSG00000167653	-4.83804	4.27756e-09	1.4603e-06	down	PSCA	prostate stem cell antigen [Source:HGNC Symbol;Acc:HGNC:9500]
ENSG00000138311	-1.91544	0.00142721	0.0314636	down	ZNF365	zinc finger protein 365 [Source:HGNC Symbol;Acc:HGNC:18194]
ENSG00000170271	-1.1001	0.00182072	0.0365398	down	FAXDC2	fatty acid hydroxylase domain containing 2 [Source:HGNC Symbol;Acc:HGNC:1334]
ENSG00000134201	-1.72982	0.00016534	0.00693957	down	GSTM5	glutathione S-transferase mu 5 [Source:HGNC Symbol;Acc:HGNC:4637]
ENSG00000142973	-3.85082	0.000101775	0.00503059	down	CYP4B1	cytochrome P450 family 4 subfamily B member 1 [Source:HGNC Symbol;Acc:HGNC:2644]
ENSG00000162882	-1.12704	7.9602e-05	0.00418507	down	HAAO	3-hydroxyanthranilate 3,4-dioxygenase [Source:HGNC Symbol;Acc:HGNC:4796]
ENSG00000239911	-1.1847	0.00196519	0.038439	down	PRKAG2-AS1	PRKAG2 antisense RNA 1 [Source:HGNC Symbol;Acc:HGNC:40468]
ENSG00000166183	-2.47363	7.83438e-05	0.00414445	down	ASPG	asparaginase [Source:HGNC Symbol;Acc:HGNC:20123]
ENSG00000159307	-3.16761	2.10689e-07	3.5725e-05	down	SCUBE1	signal peptide, CUB domain and EGF like domain containing 1 [Source:HGNC Symbol;Acc:HGNC:13441]
ENSG00000143369	-3.82004	4.89685e-09	1.6283e-06	down	ECM1	extracellular matrix protein 1 [Source:HGNC Symbol;Acc:HGNC:3153]
ENSG00000090006	-1.34344	8.22565e-06	0.000697382	down	LTBP4	latent transforming growth factor beta binding protein 4 [Source:HGNC Symbol;Acc:HGNC:6717]
ENSG00000178038	-1.8858	5.72557e-06	0.000523563	down	ALS2CL	ALS2 C-terminal like [Source:HGNC Symbol;Acc:HGNC:20605]
ENSG00000077943	-1.49769	0.000377014	0.0126349	down	ITGA8	integrin subunit alpha 8 [Source:HGNC Symbol;Acc:HGNC:6144]
ENSG00000077942	-1.73065	0.000283435	0.010323	down	FBLN1	fibulin 1 [Source:HGNC Symbol;Acc:HGNC:3600]
ENSG00000125775	-1.58961	0.00168119	0.034911	down	SDCBP2	syndecan binding protein 2 [Source:HGNC Symbol;Acc:HGNC:15756]
ENSG00000257524	-1.35578	0.00260338	0.0463218	down	AL157935.2	-
ENSG00000148671	-2.37052	1.86085e-11	1.36129e-08	down	ADIRF	adipogenesis regulatory factor [Source:HGNC Symbol;Acc:HGNC:24043]
ENSG00000159527	-1.59698	0.00198523	0.0387128	down	PGLYRP3	peptidoglycan recognition protein 3 [Source:HGNC Symbol;Acc:HGNC:30014]
ENSG00000157368	-1.84071	4.38369e-05	0.00261023	down	IL34	interleukin 34 [Source:HGNC Symbol;Acc:HGNC:28529]
ENSG00000064655	-1.48348	0.00105239	0.0257612	down	EYA2	EYA transcriptional coactivator and phosphatase 2 [Source:HGNC Symbol;Acc:HGNC:3520]
ENSG00000166828	-2.41434	0.00241448	0.0439065	down	SCNN1G	sodium channel epithelial 1 gamma subunit [Source:HGNC Symbol;Acc:HGNC:10602]
ENSG00000126218	-2.44575	7.94346e-06	0.000682498	down	F10	coagulation factor X [Source:HGNC Symbol;Acc:HGNC:3528]
ENSG00000160951	-1.92689	2.96207e-05	0.00189129	down	PTGER1	prostaglandin E receptor 1 [Source:HGNC Symbol;Acc:HGNC:9593]
ENSG00000149451	-1.70055	1.92478e-06	0.000211511	down	ADAM33	ADAM metallopeptidase domain 33 [Source:HGNC Symbol;Acc:HGNC:15478]
ENSG00000163545	-1.23617	2.96167e-05	0.00189129	down	NUAK2	NUAK family kinase 2 [Source:HGNC Symbol;Acc:HGNC:29558]
ENSG00000278224	-1.89133	1.03241e-07	2.03337e-05	down	PRICKLE4	prickle planar cell polarity protein 4 [Source:HGNC Symbol;Acc:HGNC:16805]
ENSG00000172731	-1.44586	0.00263844	0.0467783	down	LRRC20	leucine rich repeat containing 20 [Source:HGNC Symbol;Acc:HGNC:23421]
ENSG00000139514	-1.09608	0.000340862	0.0118098	down	SLC7A1	solute carrier family 7 member 1 [Source:HGNC Symbol;Acc:HGNC:11057]
ENSG00000105373	-1.24263	0.000430003	0.0139167	down	NOP53	NOP53 ribosome biogenesis factor [Source:HGNC Symbol;Acc:HGNC:4333]
ENSG00000261068	-2.71025	8.20809e-05	0.00428898	down	AL512274.1	-
ENSG00000235257	-1.83979	5.04699e-05	0.00287802	down	ITGA9-AS1	ITGA9 antisense RNA 1 [Source:HGNC Symbol;Acc:HGNC:49668]
ENSG00000185834	-1.08351	0.0012264	0.0285168	down	RPL12P4	ribosomal protein L12 pseudogene 4 [Source:HGNC Symbol;Acc:HGNC:16587]
ENSG00000179913	-2.61246	1.08953e-07	2.11335e-05	down	B3GNT3	UDP-GlcNAc:betaGal beta-1,3-N-acetylglucosaminyltransferase 3 [Source:HGNC Symbol;Acc:HGNC:13528]
ENSG00000251615	-1.40846	5.58189e-05	0.00312049	down	AC104825.3	-
ENSG00000159231	-1.16902	0.00147543	0.032056	down	CBR3	carbonyl reductase 3 [Source:HGNC Symbol;Acc:HGNC:1549]
ENSG00000175662	-1.02908	0.000852283	0.0224274	down	TOM1L2	target of myb1 like 2 membrane trafficking protein [Source:HGNC Symbol;Acc:HGNC:11984]
ENSG00000168874	-2.1996	6.14169e-05	0.00340684	down	ATOH8	atonal bHLH transcription factor 8 [Source:HGNC Symbol;Acc:HGNC:24126]
ENSG00000130590	-1.43484	4.95968e-06	0.000469863	down	SAMD10	sterile alpha motif domain containing 10 [Source:HGNC Symbol;Acc:HGNC:16129]
ENSG00000130598	-1.93293	9.85437e-06	0.000802543	down	TNNI2	troponin I2, fast skeletal type [Source:HGNC Symbol;Acc:HGNC:11946]
ENSG00000147394	-1.76551	1.91174e-05	0.00136346	down	ZNF185	zinc finger protein 185 with LIM domain [Source:HGNC Symbol;Acc:HGNC:12976]
ENSG00000133710	-4.07189	3.89936e-06	0.000371149	down	SPINK5	serine peptidase inhibitor, Kazal type 5 [Source:HGNC Symbol;Acc:HGNC:15464]
ENSG00000147642	-1.7705	0.00134051	0.0302935	down	SYBU	syntabulin [Source:HGNC Symbol;Acc:HGNC:26011]
ENSG00000115226	-1.20516	0.00147029	0.0319841	down	FNDC4	fibronectin type III domain containing 4 [Source:HGNC Symbol;Acc:HGNC:20239]
ENSG00000167769	-4.75414	5.11089e-07	7.37025e-05	down	ACER1	alkaline ceramidase 1 [Source:HGNC Symbol;Acc:HGNC:18356]
ENSG00000258311	-1.12766	0.00228642	0.0420255	down	AC009779.3	-
ENSG00000260047	-3.33292	0.000161579	0.00689512	down	BCAP31P2	B-cell receptor-associated protein 31 pseudogene 2 [Source:HGNC Symbol;Acc:HGNC:51324]
ENSG00000172478	-3.60962	1.04623e-07	2.04485e-05	down	C2orf54	chromosome 2 open reading frame 54 [Source:HGNC Symbol;Acc:HGNC:26216]

## Sheet: CvsD
Gene id	log2FoldChange	pValue	qValue	result	GeneName	GeneDescription
ENSG00000162849	3.04883	1.99105e-05	0.00060249	up	KIF26B	kinesin family member 26B [Source:HGNC Symbol;Acc:HGNC:25484]
ENSG00000114978	1.2849	0.0030269	0.0246153	up	MOB1A	MOB kinase activator 1A [Source:HGNC Symbol;Acc:HGNC:16015]
ENSG00000165304	2.36023	0.000307112	0.00474025	up	MELK	maternal embryonic leucine zipper kinase [Source:HGNC Symbol;Acc:HGNC:16870]
ENSG00000198791	1.8967	0.0011385	0.0122619	up	CNOT7	CCR4-NOT transcription complex subunit 7 [Source:HGNC Symbol;Acc:HGNC:14101]
ENSG00000124215	2.49034	0.00161258	0.0156961	up	CDH26	cadherin 26 [Source:HGNC Symbol;Acc:HGNC:15902]
ENSG00000180818	4.91824	1.98119e-08	2.17646e-06	up	HOXC10	homeobox C10 [Source:HGNC Symbol;Acc:HGNC:5122]
ENSG00000181135	1.56973	0.00217163	0.019506	up	ZNF707	zinc finger protein 707 [Source:HGNC Symbol;Acc:HGNC:27815]
ENSG00000012174	1.80416	0.00127863	0.0132896	up	MBTPS2	membrane bound transcription factor peptidase, site 2 [Source:HGNC Symbol;Acc:HGNC:15455]
ENSG00000114503	1.92925	0.000595396	0.00772273	up	NCBP2	nuclear cap binding protein subunit 2 [Source:HGNC Symbol;Acc:HGNC:7659]
ENSG00000196550	1.56854	0.00424951	0.0311134	up	FAM72A	family with sequence similarity 72 member A [Source:HGNC Symbol;Acc:HGNC:24044]
ENSG00000026652	1.48019	0.00398396	0.029694	up	AGPAT4	1-acylglycerol-3-phosphate O-acyltransferase 4 [Source:HGNC Symbol;Acc:HGNC:20885]
ENSG00000167004	1.83624	0.00081196	0.00956811	up	PDIA3	protein disulfide isomerase family A member 3 [Source:HGNC Symbol;Acc:HGNC:4606]
ENSG00000158023	3.31377	0.000153935	0.0028287	up	WDR66	WD repeat domain 66 [Source:HGNC Symbol;Acc:HGNC:28506]
ENSG00000164754	1.62108	0.00106561	0.0116759	up	RAD21	RAD21 cohesin complex component [Source:HGNC Symbol;Acc:HGNC:9811]
ENSG00000196611	6.93074	2.3788e-12	8.58645e-10	up	MMP1	matrix metallopeptidase 1 [Source:HGNC Symbol;Acc:HGNC:7155]
ENSG00000088205	1.95704	0.00109792	0.011901	up	DDX18	DEAD-box helicase 18 [Source:HGNC Symbol;Acc:HGNC:2741]
ENSG00000173193	2.14092	0.000602517	0.00778711	up	PARP14	poly(ADP-ribose) polymerase family member 14 [Source:HGNC Symbol;Acc:HGNC:29232]
ENSG00000101935	1.33493	0.00517542	0.0357477	up	AMMECR1	Alport syndrome, mental retardation, midface hypoplasia and elliptocytosis chromosomal region gene 1 [Source:HGNC Symbol;Acc:HGNC:467]
ENSG00000113387	1.95017	0.00392505	0.029446	up	SUB1	SUB1 homolog, transcriptional regulator [Source:HGNC Symbol;Acc:HGNC:19985]
ENSG00000099985	2.52404	1.98273e-05	0.00060218	up	OSM	oncostatin M [Source:HGNC Symbol;Acc:HGNC:8506]
ENSG00000089006	1.91431	0.00189907	0.0177389	up	SNX5	sorting nexin 5 [Source:HGNC Symbol;Acc:HGNC:14969]
ENSG00000117262	1.87882	0.00146832	0.0146989	up	GPR89A	G protein-coupled receptor 89A [Source:HGNC Symbol;Acc:HGNC:31984]
ENSG00000156504	1.04176	0.00212256	0.0191538	up	FAM122B	family with sequence similarity 122B [Source:HGNC Symbol;Acc:HGNC:30490]
ENSG00000103642	1.70121	0.0018735	0.0175455	up	LACTB	lactamase beta [Source:HGNC Symbol;Acc:HGNC:16468]
ENSG00000143333	2.74126	0.000482763	0.00668382	up	RGS16	regulator of G protein signaling 16 [Source:HGNC Symbol;Acc:HGNC:9997]
ENSG00000134028	4.21883	8.8493e-08	7.5032e-06	up	ADAMDEC1	ADAM like decysin 1 [Source:HGNC Symbol;Acc:HGNC:16299]
ENSG00000158691	1.7196	0.00117898	0.0125789	up	ZSCAN12	zinc finger and SCAN domain containing 12 [Source:HGNC Symbol;Acc:HGNC:13172]
ENSG00000182504	1.34732	7.99438e-06	0.000298808	up	CEP97	centrosomal protein 97 [Source:HGNC Symbol;Acc:HGNC:26244]
ENSG00000124216	2.39978	0.00585886	0.0389057	up	SNAI1	snail family transcriptional repressor 1 [Source:HGNC Symbol;Acc:HGNC:11128]
ENSG00000140525	1.71451	0.000208235	0.00353594	up	FANCI	Fanconi anemia complementation group I [Source:HGNC Symbol;Acc:HGNC:25568]
ENSG00000166851	1.47017	0.00717716	0.0446395	up	PLK1	polo like kinase 1 [Source:HGNC Symbol;Acc:HGNC:9077]
ENSG00000155330	1.92992	0.00050886	0.00696876	up	C16orf87	chromosome 16 open reading frame 87 [Source:HGNC Symbol;Acc:HGNC:33754]
ENSG00000198554	2.63219	0.000297271	0.00462795	up	WDHD1	WD repeat and HMG-box DNA binding protein 1 [Source:HGNC Symbol;Acc:HGNC:23170]
ENSG00000075223	2.57847	0.00028014	0.00441239	up	SEMA3C	semaphorin 3C [Source:HGNC Symbol;Acc:HGNC:10725]
ENSG00000092140	2.50106	6.8764e-05	0.0015335	up	G2E3	G2/M-phase specific E3 ubiquitin protein ligase [Source:HGNC Symbol;Acc:HGNC:20338]
ENSG00000172167	2.7062	0.000214498	0.00360593	up	MTBP	MDM2 binding protein [Source:HGNC Symbol;Acc:HGNC:7417]
ENSG00000020426	1.62753	0.0010288	0.0113683	up	MNAT1	MNAT1, CDK activating kinase assembly factor [Source:HGNC Symbol;Acc:HGNC:7181]
ENSG00000196922	1.49187	0.000354682	0.00528405	up	ZNF252P	zinc finger protein 252, pseudogene [Source:HGNC Symbol;Acc:HGNC:13046]
ENSG00000169439	1.61991	0.000773363	0.00929376	up	SDC2	syndecan 2 [Source:HGNC Symbol;Acc:HGNC:10659]
ENSG00000012048	1.78408	0.00671939	0.0426687	up	BRCA1	BRCA1, DNA repair associated [Source:HGNC Symbol;Acc:HGNC:1100]
ENSG00000184786	2.74181	1.09571e-06	5.95385e-05	up	TCTE3	t-complex-associated-testis-expressed 3 [Source:HGNC Symbol;Acc:HGNC:11695]
ENSG00000112697	2.04666	0.00118137	0.0125842	up	TMEM30A	transmembrane protein 30A [Source:HGNC Symbol;Acc:HGNC:16667]
ENSG00000100483	1.57053	0.00120437	0.0127325	up	VCPKMT	valosin containing protein lysine methyltransferase [Source:HGNC Symbol;Acc:HGNC:20352]
ENSG00000164031	1.93334	0.00554946	0.0374789	up	DNAJB14	DnaJ heat shock protein family (Hsp40) member B14 [Source:HGNC Symbol;Acc:HGNC:25881]
ENSG00000128656	2.17194	0.00186495	0.0175048	up	CHN1	chimerin 1 [Source:HGNC Symbol;Acc:HGNC:1943]
ENSG00000068885	1.66172	0.00469937	0.0334476	up	IFT80	intraflagellar transport 80 [Source:HGNC Symbol;Acc:HGNC:29262]
ENSG00000088340	1.66297	0.00794682	0.0479786	up	FER1L4	fer-1 like family member 4, pseudogene [Source:HGNC Symbol;Acc:HGNC:15801]
ENSG00000145649	2.36024	0.00825913	0.0493575	up	GZMA	granzyme A [Source:HGNC Symbol;Acc:HGNC:4708]
ENSG00000138095	1.51863	0.0067518	0.0427728	up	LRPPRC	leucine rich pentatricopeptide repeat containing [Source:HGNC Symbol;Acc:HGNC:15714]
ENSG00000156876	2.23473	0.00210252	0.0190478	up	SASS6	SAS-6 centriolar assembly protein [Source:HGNC Symbol;Acc:HGNC:25403]
ENSG00000123500	8.00404	4.81625e-26	1.21692e-21	up	COL10A1	collagen type X alpha 1 chain [Source:HGNC Symbol;Acc:HGNC:2185]
ENSG00000153187	1.37336	0.00555874	0.0375141	up	HNRNPU	heterogeneous nuclear ribonucleoprotein U [Source:HGNC Symbol;Acc:HGNC:5048]
ENSG00000051180	1.2252	0.0059871	0.0394189	up	RAD51	RAD51 recombinase [Source:HGNC Symbol;Acc:HGNC:9817]
ENSG00000157456	1.85328	0.00144908	0.0145582	up	CCNB2	cyclin B2 [Source:HGNC Symbol;Acc:HGNC:1580]
ENSG00000127993	1.61067	0.00739208	0.045581	up	RBM48	RNA binding motif protein 48 [Source:HGNC Symbol;Acc:HGNC:21785]
ENSG00000127995	2.04588	0.00351978	0.0273056	up	CASD1	CAS1 domain containing 1 [Source:HGNC Symbol;Acc:HGNC:16014]
ENSG00000162073	2.26437	0.00430806	0.0314056	up	PAQR4	progestin and adipoQ receptor family member 4 [Source:HGNC Symbol;Acc:HGNC:26386]
ENSG00000165480	1.91059	6.30912e-05	0.00143874	up	SKA3	spindle and kinetochore associated complex subunit 3 [Source:HGNC Symbol;Acc:HGNC:20262]
ENSG00000170027	1.40646	0.00390233	0.0293017	up	YWHAG	tyrosine 3-monooxygenase/tryptophan 5-monooxygenase activation protein gamma [Source:HGNC Symbol;Acc:HGNC:12852]
ENSG00000175216	1.232	0.0082138	0.0491913	up	CKAP5	cytoskeleton associated protein 5 [Source:HGNC Symbol;Acc:HGNC:28959]
ENSG00000196693	1.17488	0.000395571	0.00573102	up	ZNF33B	zinc finger protein 33B [Source:HGNC Symbol;Acc:HGNC:13097]
ENSG00000035141	1.49741	3.27329e-05	0.000888055	up	FAM136A	family with sequence similarity 136 member A [Source:HGNC Symbol;Acc:HGNC:25911]
ENSG00000106443	1.53781	0.00301401	0.0245582	up	PHF14	PHD finger protein 14 [Source:HGNC Symbol;Acc:HGNC:22203]
ENSG00000102595	2.08096	0.00460434	0.0329289	up	UGGT2	UDP-glucose glycoprotein glucosyltransferase 2 [Source:HGNC Symbol;Acc:HGNC:15664]
ENSG00000115446	1.59184	0.000113752	0.00227388	up	UNC50	unc-50 inner nuclear membrane RNA binding protein [Source:HGNC Symbol;Acc:HGNC:16046]
ENSG00000104738	1.0379	0.00135182	0.0138177	up	MCM4	minichromosome maintenance complex component 4 [Source:HGNC Symbol;Acc:HGNC:6947]
ENSG00000196458	1.42055	0.00526404	0.0361136	up	ZNF605	zinc finger protein 605 [Source:HGNC Symbol;Acc:HGNC:28068]
ENSG00000224287	2.26467	1.21203e-05	0.000416657	up	MSL3P1	male-specific lethal 3 homolog (Drosophila) pseudogene 1 [Source:HGNC Symbol;Acc:HGNC:17837]
ENSG00000106484	1.90128	0.00177625	0.0168788	up	MEST	mesoderm specific transcript [Source:HGNC Symbol;Acc:HGNC:7028]
ENSG00000092020	1.58178	0.00114949	0.0123435	up	PPP2R3C	protein phosphatase 2 regulatory subunit B''gamma [Source:HGNC Symbol;Acc:HGNC:17485]
ENSG00000183474	1.30152	0.00208789	0.0189597	up	GTF2H2C	GTF2H2 family member C [Source:HGNC Symbol;Acc:HGNC:31394]
ENSG00000156234	3.89288	2.21744e-05	0.0006553	up	CXCL13	C-X-C motif chemokine ligand 13 [Source:HGNC Symbol;Acc:HGNC:10639]
ENSG00000155629	1.62541	0.000188138	0.00328747	up	PIK3AP1	phosphoinositide-3-kinase adaptor protein 1 [Source:HGNC Symbol;Acc:HGNC:30034]
ENSG00000198088	2.31275	0.00145722	0.0146168	up	NUP62CL	nucleoporin 62 C-terminal like [Source:HGNC Symbol;Acc:HGNC:25960]
ENSG00000083099	1.35262	0.00759489	0.0465438	up	LYRM2	LYR motif containing 2 [Source:HGNC Symbol;Acc:HGNC:25229]
ENSG00000198331	2.04158	2.1776e-05	0.000645033	up	HYLS1	HYLS1, centriolar and ciliogenesis associated [Source:HGNC Symbol;Acc:HGNC:26558]
ENSG00000164414	1.91005	0.00449122	0.0323304	up	SLC35A1	solute carrier family 35 member A1 [Source:HGNC Symbol;Acc:HGNC:11021]
ENSG00000198393	1.92137	0.00488779	0.0343963	up	ZNF26	zinc finger protein 26 [Source:HGNC Symbol;Acc:HGNC:13053]
ENSG00000247137	2.15616	0.00125829	0.0131594	up	AP000873.2	-
ENSG00000162769	1.86159	5.88286e-05	0.00136347	up	FLVCR1	feline leukemia virus subgroup C cellular receptor 1 [Source:HGNC Symbol;Acc:HGNC:24682]
ENSG00000116161	2.56372	6.30332e-06	0.000250025	up	CACYBP	calcyclin binding protein [Source:HGNC Symbol;Acc:HGNC:30423]
ENSG00000251003	3.19608	0.00151459	0.0150369	up	ZFPM2-AS1	ZFPM2 antisense RNA 1 [Source:HGNC Symbol;Acc:HGNC:50698]
ENSG00000105926	1.78061	0.00269887	0.0226567	up	MPP6	membrane palmitoylated protein 6 [Source:HGNC Symbol;Acc:HGNC:18167]
ENSG00000148848	3.64907	9.85488e-16	9.22234e-13	up	ADAM12	ADAM metallopeptidase domain 12 [Source:HGNC Symbol;Acc:HGNC:190]
ENSG00000152894	1.59724	0.00219314	0.0196168	up	PTPRK	protein tyrosine phosphatase, receptor type K [Source:HGNC Symbol;Acc:HGNC:9674]
ENSG00000196793	2.0254	0.00789222	0.0478323	up	ZNF239	zinc finger protein 239 [Source:HGNC Symbol;Acc:HGNC:13031]
ENSG00000164305	1.59228	0.0083813	0.0498423	up	CASP3	caspase 3 [Source:HGNC Symbol;Acc:HGNC:1504]
ENSG00000104381	1.21906	0.0021297	0.0192045	up	GDAP1	ganglioside induced differentiation associated protein 1 [Source:HGNC Symbol;Acc:HGNC:15968]
ENSG00000182628	1.86397	2.87728e-05	0.00080599	up	SKA2	spindle and kinetochore associated complex subunit 2 [Source:HGNC Symbol;Acc:HGNC:28006]
ENSG00000182621	1.93543	0.000248322	0.00404015	up	PLCB1	phospholipase C beta 1 [Source:HGNC Symbol;Acc:HGNC:15917]
ENSG00000113140	1.68071	0.000126986	0.00246433	up	SPARC	secreted protein acidic and cysteine rich [Source:HGNC Symbol;Acc:HGNC:11219]
ENSG00000137770	1.60975	0.00319094	0.0255305	up	CTDSPL2	CTD small phosphatase like 2 [Source:HGNC Symbol;Acc:HGNC:26936]
ENSG00000130208	3.66894	2.03816e-06	9.9449e-05	up	APOC1	apolipoprotein C1 [Source:HGNC Symbol;Acc:HGNC:607]
ENSG00000163714	2.3698	0.00428828	0.0313156	up	U2SURP	U2 snRNP associated SURP domain containing [Source:HGNC Symbol;Acc:HGNC:30855]
ENSG00000143479	2.01005	0.00256237	0.0218433	up	DYRK3	dual specificity tyrosine phosphorylation regulated kinase 3 [Source:HGNC Symbol;Acc:HGNC:3094]
ENSG00000111364	1.11488	0.00464527	0.0331747	up	DDX55	DEAD-box helicase 55 [Source:HGNC Symbol;Acc:HGNC:20085]
ENSG00000178381	2.34636	0.000222763	0.00371159	up	ZFAND2A	zinc finger AN1-type containing 2A [Source:HGNC Symbol;Acc:HGNC:28073]
ENSG00000042429	1.37416	0.00491959	0.0345193	up	MED17	mediator complex subunit 17 [Source:HGNC Symbol;Acc:HGNC:2375]
ENSG00000171867	1.69415	1.01107e-05	0.000361851	up	PRNP	prion protein [Source:HGNC Symbol;Acc:HGNC:9449]
ENSG00000171860	1.66395	0.00487023	0.0343061	up	C3AR1	complement C3a receptor 1 [Source:HGNC Symbol;Acc:HGNC:1319]
ENSG00000124802	2.24029	2.2338e-05	0.000658592	up	EEF1E1	eukaryotic translation elongation factor 1 epsilon 1 [Source:HGNC Symbol;Acc:HGNC:3212]
ENSG00000069869	1.82781	0.0017181	0.0164452	up	NEDD4	neural precursor cell expressed, developmentally down-regulated 4, E3 ubiquitin protein ligase [Source:HGNC Symbol;Acc:HGNC:7727]
ENSG00000151746	2.06881	2.55482e-05	0.000736292	up	BICD1	BICD cargo adaptor 1 [Source:HGNC Symbol;Acc:HGNC:1049]
ENSG00000140993	2.25896	0.00149766	0.0149099	up	TIGD7	tigger transposable element derived 7 [Source:HGNC Symbol;Acc:HGNC:18331]
ENSG00000110492	1.89217	0.00142617	0.0143967	up	MDK	midkine (neurite growth-promoting factor 2) [Source:HGNC Symbol;Acc:HGNC:6972]
ENSG00000111729	1.90844	0.00085395	0.00991401	up	CLEC4A	C-type lectin domain family 4 member A [Source:HGNC Symbol;Acc:HGNC:13257]
ENSG00000264538	1.14254	0.00599446	0.0394318	up	SUZ12P1	SUZ12 polycomb repressive complex 2 subunit pseudogene 1 [Source:HGNC Symbol;Acc:HGNC:32421]
ENSG00000092969	2.52859	0.000234328	0.00385969	up	TGFB2	transforming growth factor beta 2 [Source:HGNC Symbol;Acc:HGNC:11768]
ENSG00000105889	4.51443	6.72146e-07	4.01492e-05	up	STEAP1B	STEAP family member 1B [Source:HGNC Symbol;Acc:HGNC:41907]
ENSG00000229754	3.6396	1.04529e-05	0.000368872	up	CXCR2P1	C-X-C motif chemokine receptor 2 pseudogene 1 [Source:HGNC Symbol;Acc:HGNC:6028]
ENSG00000131507	1.23406	0.00534464	0.0364624	up	NDFIP1	Nedd4 family interacting protein 1 [Source:HGNC Symbol;Acc:HGNC:17592]
ENSG00000163781	1.45572	0.00458761	0.0328558	up	TOPBP1	topoisomerase (DNA) II binding protein 1 [Source:HGNC Symbol;Acc:HGNC:17008]
ENSG00000188130	1.83787	0.00119722	0.0126942	up	MAPK12	mitogen-activated protein kinase 12 [Source:HGNC Symbol;Acc:HGNC:6874]
ENSG00000139734	1.7079	0.00413003	0.0305216	up	DIAPH3	diaphanous related formin 3 [Source:HGNC Symbol;Acc:HGNC:15480]
ENSG00000120149	3.26419	1.00575e-05	0.000360954	up	MSX2	msh homeobox 2 [Source:HGNC Symbol;Acc:HGNC:7392]
ENSG00000124532	1.41289	0.00269081	0.0226177	up	MRS2	MRS2, magnesium transporter [Source:HGNC Symbol;Acc:HGNC:13785]
ENSG00000129480	1.67472	0.000201875	0.00346558	up	DTD2	D-tyrosyl-tRNA deacylase 2 (putative) [Source:HGNC Symbol;Acc:HGNC:20277]
ENSG00000121481	1.44567	0.000608518	0.00783779	up	RNF2	ring finger protein 2 [Source:HGNC Symbol;Acc:HGNC:10061]
ENSG00000126709	2.43654	0.000383138	0.00561203	up	IFI6	interferon alpha inducible protein 6 [Source:HGNC Symbol;Acc:HGNC:4054]
ENSG00000081320	1.52906	0.00408099	0.030301	up	STK17B	serine/threonine kinase 17b [Source:HGNC Symbol;Acc:HGNC:11396]
ENSG00000159055	1.46695	0.000162045	0.00293926	up	MIS18A	MIS18 kinetochore protein A [Source:HGNC Symbol;Acc:HGNC:1286]
ENSG00000145908	1.66006	0.00647167	0.0414919	up	ZNF300	zinc finger protein 300 [Source:HGNC Symbol;Acc:HGNC:13091]
ENSG00000145907	1.32823	0.00272466	0.0228111	up	G3BP1	G3BP stress granule assembly factor 1 [Source:HGNC Symbol;Acc:HGNC:30292]
ENSG00000095970	3.08588	1.63909e-05	0.000519633	up	TREM2	triggering receptor expressed on myeloid cells 2 [Source:HGNC Symbol;Acc:HGNC:17761]
ENSG00000132436	1.72299	0.00271258	0.0227401	up	FIGNL1	fidgetin like 1 [Source:HGNC Symbol;Acc:HGNC:13286]
ENSG00000132432	2.41255	0.00165648	0.0160485	up	SEC61G	Sec61 translocon gamma subunit [Source:HGNC Symbol;Acc:HGNC:18277]
ENSG00000069275	1.75885	0.00308569	0.0249812	up	NUCKS1	nuclear casein kinase and cyclin dependent kinase substrate 1 [Source:HGNC Symbol;Acc:HGNC:29923]
ENSG00000147679	1.97707	8.56919e-06	0.000313794	up	UTP23	UTP23, small subunit processome component [Source:HGNC Symbol;Acc:HGNC:28224]
ENSG00000132294	1.77925	0.00557018	0.0375712	up	EFR3A	EFR3 homolog A [Source:HGNC Symbol;Acc:HGNC:28970]
ENSG00000173145	2.01572	0.0042345	0.0310665	up	NOC3L	NOC3 like DNA replication regulator [Source:HGNC Symbol;Acc:HGNC:24034]
ENSG00000213186	3.27408	1.81069e-07	1.35712e-05	up	TRIM59	tripartite motif containing 59 [Source:HGNC Symbol;Acc:HGNC:30834]
ENSG00000088766	2.50479	8.40805e-05	0.00181887	up	CRLS1	cardiolipin synthase 1 [Source:HGNC Symbol;Acc:HGNC:16148]
ENSG00000023734	1.30732	0.0071771	0.0446395	up	STRAP	serine/threonine kinase receptor associated protein [Source:HGNC Symbol;Acc:HGNC:30796]
ENSG00000107201	2.57758	0.000551732	0.00733717	up	DDX58	DExD/H-box helicase 58 [Source:HGNC Symbol;Acc:HGNC:19102]
ENSG00000169504	1.66113	0.00499449	0.0348703	up	CLIC4	chloride intracellular channel 4 [Source:HGNC Symbol;Acc:HGNC:13518]
ENSG00000163599	2.28076	7.51974e-07	4.37791e-05	up	CTLA4	cytotoxic T-lymphocyte associated protein 4 [Source:HGNC Symbol;Acc:HGNC:2505]
ENSG00000166415	3.91636	1.91795e-05	0.000585275	up	WDR72	WD repeat domain 72 [Source:HGNC Symbol;Acc:HGNC:26790]
ENSG00000136982	2.31536	7.85504e-10	1.52672e-07	up	DSCC1	DNA replication and sister chromatid cohesion 1 [Source:HGNC Symbol;Acc:HGNC:24453]
ENSG00000058085	3.75589	2.85889e-06	0.00013303	up	LAMC2	laminin subunit gamma 2 [Source:HGNC Symbol;Acc:HGNC:6493]
ENSG00000164815	1.96376	0.00284161	0.0235329	up	ORC5	origin recognition complex subunit 5 [Source:HGNC Symbol;Acc:HGNC:8491]
ENSG00000151849	2.03999	0.00120308	0.0127242	up	CENPJ	centromere protein J [Source:HGNC Symbol;Acc:HGNC:17272]
ENSG00000226383	2.56803	0.000357712	0.00530417	up	LINC01876	long intergenic non-protein coding RNA 1876 [Source:HGNC Symbol;Acc:HGNC:52695]
ENSG00000115761	1.44297	0.001925	0.0179281	up	NOL10	nucleolar protein 10 [Source:HGNC Symbol;Acc:HGNC:25862]
ENSG00000112237	1.89658	0.000556376	0.00736943	up	CCNC	cyclin C [Source:HGNC Symbol;Acc:HGNC:1581]
ENSG00000090530	2.37825	0.00285793	0.0236526	up	P3H2	prolyl 3-hydroxylase 2 [Source:HGNC Symbol;Acc:HGNC:19317]
ENSG00000253738	2.00944	0.00343239	0.026817	up	OTUD6B-AS1	OTUD6B antisense RNA 1 (head to head) [Source:HGNC Symbol;Acc:HGNC:50466]
ENSG00000203668	1.91026	0.00576555	0.0384748	up	CHML	CHM like, Rab escort protein 2 [Source:HGNC Symbol;Acc:HGNC:1941]
ENSG00000095574	2.36423	2.90436e-05	0.000811776	up	IKZF5	IKAROS family zinc finger 5 [Source:HGNC Symbol;Acc:HGNC:14283]
ENSG00000136518	2.09166	0.000302246	0.00469383	up	ACTL6A	actin like 6A [Source:HGNC Symbol;Acc:HGNC:24124]
ENSG00000136514	2.09687	0.00565521	0.0379825	up	RTP4	receptor transporter protein 4 [Source:HGNC Symbol;Acc:HGNC:23992]
ENSG00000084073	2.07767	0.00134369	0.0137732	up	ZMPSTE24	zinc metallopeptidase STE24 [Source:HGNC Symbol;Acc:HGNC:12877]
ENSG00000276043	2.13079	2.2215e-09	3.63175e-07	up	UHRF1	ubiquitin like with PHD and ring finger domains 1 [Source:HGNC Symbol;Acc:HGNC:12556]
ENSG00000204262	1.5919	0.00302871	0.0246153	up	COL5A2	collagen type V alpha 2 chain [Source:HGNC Symbol;Acc:HGNC:2210]
ENSG00000268104	3.20748	0.00276693	0.0230665	up	SLC6A14	solute carrier family 6 member 14 [Source:HGNC Symbol;Acc:HGNC:11047]
ENSG00000170312	2.53761	3.97015e-05	0.0010257	up	CDK1	cyclin dependent kinase 1 [Source:HGNC Symbol;Acc:HGNC:1722]
ENSG00000129315	1.71054	0.00185858	0.017477	up	CCNT1	cyclin T1 [Source:HGNC Symbol;Acc:HGNC:1599]
ENSG00000129317	2.2853	0.00111618	0.0120524	up	PUS7L	pseudouridylate synthase 7 like [Source:HGNC Symbol;Acc:HGNC:25276]
ENSG00000143815	1.1682	0.00385032	0.0290623	up	LBR	lamin B receptor [Source:HGNC Symbol;Acc:HGNC:6518]
ENSG00000149177	1.31292	0.000596192	0.00772908	up	PTPRJ	protein tyrosine phosphatase, receptor type J [Source:HGNC Symbol;Acc:HGNC:9673]
ENSG00000142856	1.99736	0.00705437	0.0441195	up	ITGB3BP	integrin subunit beta 3 binding protein [Source:HGNC Symbol;Acc:HGNC:6157]
ENSG00000197045	2.16816	0.00132921	0.0136747	up	GMFB	glia maturation factor beta [Source:HGNC Symbol;Acc:HGNC:4373]
ENSG00000076382	1.51279	0.0025811	0.0219659	up	SPAG5	sperm associated antigen 5 [Source:HGNC Symbol;Acc:HGNC:13452]
ENSG00000123213	1.22754	0.000842934	0.0098059	up	NLN	neurolysin [Source:HGNC Symbol;Acc:HGNC:16058]
ENSG00000123219	2.5834	0.000262501	0.00419255	up	CENPK	centromere protein K [Source:HGNC Symbol;Acc:HGNC:29479]
ENSG00000111605	1.1153	0.000444765	0.00628166	up	CPSF6	cleavage and polyadenylation specific factor 6 [Source:HGNC Symbol;Acc:HGNC:13871]
ENSG00000162892	4.67798	1.01458e-07	8.43271e-06	up	IL24	interleukin 24 [Source:HGNC Symbol;Acc:HGNC:11346]
ENSG00000226738	3.56709	0.006868	0.0432514	up	U62317.1	-
ENSG00000092853	2.8154	0.000241751	0.00395105	up	CLSPN	claspin [Source:HGNC Symbol;Acc:HGNC:19715]
ENSG00000179941	2.19502	0.00366477	0.0280638	up	BBS10	Bardet-Biedl syndrome 10 [Source:HGNC Symbol;Acc:HGNC:26291]
ENSG00000004897	1.50318	0.00594065	0.0392528	up	CDC27	cell division cycle 27 [Source:HGNC Symbol;Acc:HGNC:1728]
ENSG00000128422	2.64647	3.93368e-05	0.00101941	up	KRT17	keratin 17 [Source:HGNC Symbol;Acc:HGNC:6427]
ENSG00000031691	3.22967	0.000293242	0.00458216	up	CENPQ	centromere protein Q [Source:HGNC Symbol;Acc:HGNC:21347]
ENSG00000183856	1.43792	0.00292542	0.0240379	up	IQGAP3	IQ motif containing GTPase activating protein 3 [Source:HGNC Symbol;Acc:HGNC:20669]
ENSG00000124225	2.47094	0.00302881	0.0246153	up	PMEPA1	prostate transmembrane protein, androgen induced 1 [Source:HGNC Symbol;Acc:HGNC:14107]
ENSG00000083642	1.3914	0.00549209	0.0372633	up	PDS5B	PDS5 cohesin associated factor B [Source:HGNC Symbol;Acc:HGNC:20418]
ENSG00000146757	2.58681	0.000505503	0.00693451	up	ZNF92	zinc finger protein 92 [Source:HGNC Symbol;Acc:HGNC:13168]
ENSG00000080345	2.20714	0.00253301	0.0216441	up	RIF1	replication timing regulatory factor 1 [Source:HGNC Symbol;Acc:HGNC:23207]
ENSG00000129534	2.07357	0.00543504	0.0369756	up	MIS18BP1	MIS18 binding protein 1 [Source:HGNC Symbol;Acc:HGNC:20190]
ENSG00000133048	4.17158	7.59126e-06	0.000286709	up	CHI3L1	chitinase 3 like 1 [Source:HGNC Symbol;Acc:HGNC:1932]
ENSG00000261236	1.68415	0.000162906	0.00295065	up	BOP1	block of proliferation 1 [Source:HGNC Symbol;Acc:HGNC:15519]
ENSG00000181104	1.47111	0.000683772	0.00846905	up	F2R	coagulation factor II thrombin receptor [Source:HGNC Symbol;Acc:HGNC:3537]
ENSG00000189376	1.32628	0.00219327	0.0196168	up	C8orf76	chromosome 8 open reading frame 76 [Source:HGNC Symbol;Acc:HGNC:25924]
ENSG00000049449	2.09766	6.70591e-06	0.000262695	up	RCN1	reticulocalbin 1 [Source:HGNC Symbol;Acc:HGNC:9934]
ENSG00000185803	1.6487	0.000533007	0.00717501	up	SLC52A2	solute carrier family 52 member 2 [Source:HGNC Symbol;Acc:HGNC:30224]
ENSG00000187626	1.49483	0.000405367	0.00584947	up	ZKSCAN4	zinc finger with KRAB and SCAN domains 4 [Source:HGNC Symbol;Acc:HGNC:13854]
ENSG00000162702	2.65287	1.09802e-05	0.000385328	up	ZNF281	zinc finger protein 281 [Source:HGNC Symbol;Acc:HGNC:13075]
ENSG00000114554	1.54556	0.00321541	0.0256776	up	PLXNA1	plexin A1 [Source:HGNC Symbol;Acc:HGNC:9099]
ENSG00000168246	1.25583	0.00202741	0.0186174	up	UBTD2	ubiquitin domain containing 2 [Source:HGNC Symbol;Acc:HGNC:24463]
ENSG00000100567	1.64693	0.00150216	0.0149313	up	PSMA3	proteasome subunit alpha 3 [Source:HGNC Symbol;Acc:HGNC:9532]
ENSG00000104951	2.48997	0.00104921	0.0115513	up	IL4I1	interleukin 4 induced 1 [Source:HGNC Symbol;Acc:HGNC:19094]
ENSG00000152620	1.59179	0.00518188	0.0357538	up	NADK2	NAD kinase 2, mitochondrial [Source:HGNC Symbol;Acc:HGNC:26404]
ENSG00000163888	2.79619	0.000463726	0.00647704	up	CAMK2N2	calcium/calmodulin dependent protein kinase II inhibitor 2 [Source:HGNC Symbol;Acc:HGNC:24197]
ENSG00000226674	2.23606	0.00108545	0.0118165	up	TEX41	testis expressed 41 (non-protein coding) [Source:HGNC Symbol;Acc:HGNC:48667]
ENSG00000129636	1.61561	0.00667886	0.0425002	up	ITFG1	integrin alpha FG-GAP repeat containing 1 [Source:HGNC Symbol;Acc:HGNC:30697]
ENSG00000165476	1.68744	0.001002	0.0111373	up	REEP3	receptor accessory protein 3 [Source:HGNC Symbol;Acc:HGNC:23711]
ENSG00000011426	2.59242	0.0012216	0.0128609	up	ANLN	anillin actin binding protein [Source:HGNC Symbol;Acc:HGNC:14082]
ENSG00000011422	1.90275	0.00597229	0.0394102	up	PLAUR	plasminogen activator, urokinase receptor [Source:HGNC Symbol;Acc:HGNC:9053]
ENSG00000075420	2.64405	9.06915e-06	0.000330188	up	FNDC3B	fibronectin type III domain containing 3B [Source:HGNC Symbol;Acc:HGNC:24670]
ENSG00000093144	1.99267	0.000288874	0.0045279	up	ECHDC1	ethylmalonyl-CoA decarboxylase 1 [Source:HGNC Symbol;Acc:HGNC:21489]
ENSG00000231607	2.53988	0.00025213	0.00408108	up	DLEU2	deleted in lymphocytic leukemia 2 (non-protein coding) [Source:HGNC Symbol;Acc:HGNC:13748]
ENSG00000135047	1.80903	0.0068377	0.043174	up	CTSL	cathepsin L [Source:HGNC Symbol;Acc:HGNC:2537]
ENSG00000115919	4.75626	0.000109853	0.0022152	up	KYNU	kynureninase [Source:HGNC Symbol;Acc:HGNC:6469]
ENSG00000153989	1.76075	0.00189573	0.0177143	up	NUS1	NUS1 dehydrodolichyl diphosphate synthase subunit [Source:HGNC Symbol;Acc:HGNC:21042]
ENSG00000099953	5.05152	2.52732e-17	3.99112e-14	up	MMP11	matrix metallopeptidase 11 [Source:HGNC Symbol;Acc:HGNC:7157]
ENSG00000261373	1.92357	0.0028678	0.0237032	up	VPS9D1-AS1	VPS9D1 antisense RNA 1 [Source:HGNC Symbol;Acc:HGNC:48915]
ENSG00000089050	1.63502	0.00031081	0.00477691	up	RBBP9	RB binding protein 9, serine hydrolase [Source:HGNC Symbol;Acc:HGNC:9892]
ENSG00000111802	1.4427	0.000971023	0.0108639	up	TDP2	tyrosyl-DNA phosphodiesterase 2 [Source:HGNC Symbol;Acc:HGNC:17768]
ENSG00000110172	1.58451	0.00440616	0.0318692	up	CHORDC1	cysteine and histidine rich domain containing 1 [Source:HGNC Symbol;Acc:HGNC:14525]
ENSG00000134057	1.7201	0.00077445	0.00929598	up	CCNB1	cyclin B1 [Source:HGNC Symbol;Acc:HGNC:1579]
ENSG00000131263	1.59293	0.00575545	0.0384285	up	RLIM	ring finger protein, LIM domain interacting [Source:HGNC Symbol;Acc:HGNC:13429]
ENSG00000149485	1.79373	0.00256849	0.0218807	up	FADS1	fatty acid desaturase 1 [Source:HGNC Symbol;Acc:HGNC:3574]
ENSG00000186130	2.23154	0.00111964	0.0120832	up	ZBTB6	zinc finger and BTB domain containing 6 [Source:HGNC Symbol;Acc:HGNC:16764]
ENSG00000114450	1.73272	0.000137285	0.00259252	up	GNB4	G protein subunit beta 4 [Source:HGNC Symbol;Acc:HGNC:20731]
ENSG00000128408	2.24173	0.00101571	0.011261	up	RIBC2	RIB43A domain with coiled-coils 2 [Source:HGNC Symbol;Acc:HGNC:13241]
ENSG00000183665	1.39121	0.00224689	0.0199969	up	TRMT12	tRNA methyltransferase 12 homolog [Source:HGNC Symbol;Acc:HGNC:26091]
ENSG00000104147	1.90119	0.000110747	0.00222968	up	OIP5	Opa interacting protein 5 [Source:HGNC Symbol;Acc:HGNC:20300]
ENSG00000280018	3.47254	0.000884293	0.0101746	up	CU634019.6	-
ENSG00000164237	1.67968	0.00788208	0.0477823	up	CMBL	carboxymethylenebutenolidase homolog [Source:HGNC Symbol;Acc:HGNC:25090]
ENSG00000243742	2.65117	0.00226372	0.0200984	up	RPLP0P2	ribosomal protein lateral stalk subunit P0 pseudogene 2 [Source:HGNC Symbol;Acc:HGNC:17960]
ENSG00000059588	1.16805	0.000254981	0.00411143	up	TARBP1	TAR (HIV-1) RNA binding protein 1 [Source:HGNC Symbol;Acc:HGNC:11568]
ENSG00000166860	1.20088	0.00598764	0.0394189	up	ZBTB39	zinc finger and BTB domain containing 39 [Source:HGNC Symbol;Acc:HGNC:29014]
ENSG00000081041	2.36787	0.00277201	0.0231004	up	CXCL2	C-X-C motif chemokine ligand 2 [Source:HGNC Symbol;Acc:HGNC:4603]
ENSG00000154589	2.91957	0.00201878	0.0185755	up	LY96	lymphocyte antigen 96 [Source:HGNC Symbol;Acc:HGNC:17156]
ENSG00000272872	3.16186	2.5119e-05	0.000727012	up	AP000525.1	-
ENSG00000259357	2.09724	0.000244205	0.0039783	up	AL590133.2	-
ENSG00000100625	4.99281	3.75813e-07	2.42913e-05	up	SIX4	SIX homeobox 4 [Source:HGNC Symbol;Acc:HGNC:10890]
ENSG00000075218	1.62949	0.000413668	0.0059421	up	GTSE1	G2 and S-phase expressed 1 [Source:HGNC Symbol;Acc:HGNC:13698]
ENSG00000171448	2.12979	0.000779886	0.00933454	up	ZBTB26	zinc finger and BTB domain containing 26 [Source:HGNC Symbol;Acc:HGNC:23383]
ENSG00000147536	1.85905	0.00221403	0.0197814	up	GINS4	GINS complex subunit 4 [Source:HGNC Symbol;Acc:HGNC:28226]
ENSG00000213066	1.55075	0.00639761	0.0411215	up	FGFR1OP	FGFR1 oncogene partner [Source:HGNC Symbol;Acc:HGNC:17012]
ENSG00000232119	1.65005	0.00435326	0.0316165	up	MCTS1	MCTS1, re-initiation and release factor [Source:HGNC Symbol;Acc:HGNC:23357]
ENSG00000026103	1.50509	0.0029175	0.0239963	up	FAS	Fas cell surface death receptor [Source:HGNC Symbol;Acc:HGNC:11920]
ENSG00000112578	1.22222	0.00666748	0.0424671	up	BYSL	bystin like [Source:HGNC Symbol;Acc:HGNC:1157]
ENSG00000160326	2.24125	0.000817532	0.00959878	up	SLC2A6	solute carrier family 2 member 6 [Source:HGNC Symbol;Acc:HGNC:11011]
ENSG00000100104	1.15821	0.00686729	0.0432514	up	SRRD	SRR1 domain containing [Source:HGNC Symbol;Acc:HGNC:33910]
ENSG00000110721	1.31863	0.0015217	0.0150923	up	CHKA	choline kinase alpha [Source:HGNC Symbol;Acc:HGNC:1937]
ENSG00000175063	2.31822	3.74231e-05	0.000981823	up	UBE2C	ubiquitin conjugating enzyme E2 C [Source:HGNC Symbol;Acc:HGNC:15937]
ENSG00000078237	2.2718	5.25086e-05	0.00126116	up	TIGAR	TP53 induced glycolysis regulatory phosphatase [Source:HGNC Symbol;Acc:HGNC:1185]
ENSG00000149968	7.96342	3.27811e-07	2.17968e-05	up	MMP3	matrix metallopeptidase 3 [Source:HGNC Symbol;Acc:HGNC:7173]
ENSG00000137868	2.86905	0.00045729	0.00642287	up	STRA6	stimulated by retinoic acid 6 [Source:HGNC Symbol;Acc:HGNC:30650]
ENSG00000156795	1.69873	0.00211274	0.0191062	up	WDYHV1	WDYHV motif containing 1 [Source:HGNC Symbol;Acc:HGNC:25490]
ENSG00000123130	1.3021	0.0024422	0.0211325	up	ACOT9	acyl-CoA thioesterase 9 [Source:HGNC Symbol;Acc:HGNC:17152]
ENSG00000262406	6.69121	4.64329e-25	5.8661e-21	up	MMP12	matrix metallopeptidase 12 [Source:HGNC Symbol;Acc:HGNC:7158]
ENSG00000163755	1.57932	0.000203775	0.00348597	up	HPS3	HPS3, biogenesis of lysosomal organelles complex 2 subunit 1 [Source:HGNC Symbol;Acc:HGNC:15597]
ENSG00000115163	1.99874	0.000216191	0.00363199	up	CENPA	centromere protein A [Source:HGNC Symbol;Acc:HGNC:1851]
ENSG00000166704	1.44037	0.00150028	0.0149242	up	ZNF606	zinc finger protein 606 [Source:HGNC Symbol;Acc:HGNC:25879]
ENSG00000182141	1.81413	0.000682658	0.00846128	up	ZNF708	zinc finger protein 708 [Source:HGNC Symbol;Acc:HGNC:12945]
ENSG00000134970	2.52559	0.000390039	0.00567928	up	TMED7	transmembrane p24 trafficking protein 7 [Source:HGNC Symbol;Acc:HGNC:24253]
ENSG00000147874	2.30348	0.000977242	0.0109064	up	HAUS6	HAUS augmin like complex subunit 6 [Source:HGNC Symbol;Acc:HGNC:25948]
ENSG00000145736	1.88781	5.87633e-05	0.00136347	up	GTF2H2	general transcription factor IIH subunit 2 [Source:HGNC Symbol;Acc:HGNC:4656]
ENSG00000136897	1.85612	0.00116429	0.0124654	up	MRPL50	mitochondrial ribosomal protein L50 [Source:HGNC Symbol;Acc:HGNC:16654]
ENSG00000065328	3.1014	5.61688e-05	0.00132701	up	MCM10	minichromosome maintenance 10 replication initiation factor [Source:HGNC Symbol;Acc:HGNC:18043]
ENSG00000131153	1.94349	8.77783e-05	0.00187798	up	GINS2	GINS complex subunit 2 [Source:HGNC Symbol;Acc:HGNC:24575]
ENSG00000143924	1.88513	0.00167462	0.0161437	up	EML4	echinoderm microtubule associated protein like 4 [Source:HGNC Symbol;Acc:HGNC:1316]
ENSG00000180773	2.18759	0.00220843	0.0197384	up	SLC36A4	solute carrier family 36 member 4 [Source:HGNC Symbol;Acc:HGNC:19660]
ENSG00000115415	2.34703	2.9097e-05	0.000811936	up	STAT1	signal transducer and activator of transcription 1 [Source:HGNC Symbol;Acc:HGNC:11362]
ENSG00000115419	1.79852	0.000317283	0.00484398	up	GLS	glutaminase [Source:HGNC Symbol;Acc:HGNC:4331]
ENSG00000105011	1.3674	0.00812584	0.0488473	up	ASF1B	anti-silencing function 1B histone chaperone [Source:HGNC Symbol;Acc:HGNC:20996]
ENSG00000146350	1.7303	0.00376617	0.0285765	up	TBC1D32	TBC1 domain family member 32 [Source:HGNC Symbol;Acc:HGNC:21485]
ENSG00000164543	1.99688	0.00353965	0.0273974	up	STK17A	serine/threonine kinase 17a [Source:HGNC Symbol;Acc:HGNC:11395]
ENSG00000159873	2.01117	0.00389582	0.0292807	up	CCDC117	coiled-coil domain containing 117 [Source:HGNC Symbol;Acc:HGNC:26599]
ENSG00000203760	1.63525	0.00553614	0.0374415	up	CENPW	centromere protein W [Source:HGNC Symbol;Acc:HGNC:21488]
ENSG00000163389	1.89457	0.00295913	0.0242407	up	POGLUT1	protein O-glucosyltransferase 1 [Source:HGNC Symbol;Acc:HGNC:22954]
ENSG00000283498	2.97203	0.00551363	0.0373688	up	MIR1244-2	microRNA 1244-2 [Source:HGNC Symbol;Acc:HGNC:38321]
ENSG00000105821	2.22589	0.002603	0.022115	up	DNAJC2	DnaJ heat shock protein family (Hsp40) member C2 [Source:HGNC Symbol;Acc:HGNC:13192]
ENSG00000170571	1.94501	0.00500856	0.0349203	up	EMB	embigin [Source:HGNC Symbol;Acc:HGNC:30465]
ENSG00000106819	3.61606	0.000273476	0.00432681	up	ASPN	asporin [Source:HGNC Symbol;Acc:HGNC:14872]
ENSG00000248124	1.65927	0.00524371	0.0360329	up	RRN3P1	RRN3 homolog, RNA polymerase I transcription factor pseudogene 1 [Source:HGNC Symbol;Acc:HGNC:30548]
ENSG00000136492	2.80449	0.000306353	0.00473643	up	BRIP1	BRCA1 interacting protein C-terminal helicase 1 [Source:HGNC Symbol;Acc:HGNC:20473]
ENSG00000138160	2.39509	0.000209069	0.0035475	up	KIF11	kinesin family member 11 [Source:HGNC Symbol;Acc:HGNC:6388]
ENSG00000035499	2.67173	3.10188e-06	0.000140457	up	DEPDC1B	DEP domain containing 1B [Source:HGNC Symbol;Acc:HGNC:24902]
ENSG00000180340	2.30208	0.000809279	0.0095507	up	FZD2	frizzled class receptor 2 [Source:HGNC Symbol;Acc:HGNC:4040]
ENSG00000081721	1.34738	0.00024399	0.00397735	up	DUSP12	dual specificity phosphatase 12 [Source:HGNC Symbol;Acc:HGNC:3067]
ENSG00000143228	3.04939	0.000180897	0.00319631	up	NUF2	NUF2, NDC80 kinetochore complex component [Source:HGNC Symbol;Acc:HGNC:14621]
ENSG00000184220	1.86415	0.000948531	0.0106755	up	CMSS1	cms1 ribosomal small subunit homolog (yeast) [Source:HGNC Symbol;Acc:HGNC:28666]
ENSG00000215270	3.56213	3.09396e-05	0.000848807	up	AP000523.1	-
ENSG00000135114	3.47655	2.75029e-06	0.000128688	up	OASL	2'-5'-oligoadenylate synthetase like [Source:HGNC Symbol;Acc:HGNC:8090]
ENSG00000135111	1.82704	0.000153224	0.00282179	up	TBX3	T-box 3 [Source:HGNC Symbol;Acc:HGNC:11602]
ENSG00000101361	1.33319	0.0005433	0.00726524	up	NOP56	NOP56 ribonucleoprotein [Source:HGNC Symbol;Acc:HGNC:15911]
ENSG00000101367	1.48284	0.00569785	0.0381775	up	MAPRE1	microtubule associated protein RP/EB family member 1 [Source:HGNC Symbol;Acc:HGNC:6890]
ENSG00000156170	2.02529	6.87196e-06	0.000266968	up	NDUFAF6	NADH:ubiquinone oxidoreductase complex assembly factor 6 [Source:HGNC Symbol;Acc:HGNC:28625]
ENSG00000126953	1.77564	0.000385322	0.00562446	up	TIMM8A	translocase of inner mitochondrial membrane 8A [Source:HGNC Symbol;Acc:HGNC:11817]
ENSG00000101166	1.65978	0.00126037	0.0131702	up	PRELID3B	PRELI domain containing 3B [Source:HGNC Symbol;Acc:HGNC:15892]
ENSG00000163882	1.22428	0.00142803	0.0144012	up	POLR2H	RNA polymerase II subunit H [Source:HGNC Symbol;Acc:HGNC:9195]
ENSG00000174106	1.64889	0.00188351	0.0176261	up	LEMD3	LEM domain containing 3 [Source:HGNC Symbol;Acc:HGNC:28887]
ENSG00000123094	2.56587	0.000293924	0.00458997	up	RASSF8	Ras association domain family member 8 [Source:HGNC Symbol;Acc:HGNC:13232]
ENSG00000213468	3.65529	0.00626817	0.040587	up	FIRRE	firre intergenic repeating RNA element [Source:HGNC Symbol;Acc:HGNC:49627]
ENSG00000174953	1.90751	0.00344535	0.0268933	up	DHX36	DEAH-box helicase 36 [Source:HGNC Symbol;Acc:HGNC:14410]
ENSG00000081870	1.90356	0.00591968	0.0391244	up	HSPB11	heat shock protein family B (small) member 11 [Source:HGNC Symbol;Acc:HGNC:25019]
ENSG00000120370	1.58978	7.94975e-05	0.0017331	up	GORAB	golgin, RAB6 interacting [Source:HGNC Symbol;Acc:HGNC:25676]
ENSG00000075089	3.04007	0.00055972	0.00739133	up	ACTR6	ARP6 actin-related protein 6 homolog [Source:HGNC Symbol;Acc:HGNC:24025]
ENSG00000175606	1.58094	0.00205475	0.018797	up	TMEM70	transmembrane protein 70 [Source:HGNC Symbol;Acc:HGNC:26050]
ENSG00000108094	1.64733	0.0070881	0.0442101	up	CUL2	cullin 2 [Source:HGNC Symbol;Acc:HGNC:2552]
ENSG00000146433	1.35032	0.00118663	0.0126226	up	TMEM181	transmembrane protein 181 [Source:HGNC Symbol;Acc:HGNC:20958]
ENSG00000275302	1.85481	0.00393422	0.0294798	up	CCL4	C-C motif chemokine ligand 4 [Source:HGNC Symbol;Acc:HGNC:10630]
ENSG00000148690	2.03257	0.00380984	0.0288339	up	FRA10AC1	FRA10A associated CGG repeat 1 [Source:HGNC Symbol;Acc:HGNC:1162]
ENSG00000181381	3.4607	4.03815e-06	0.000174116	up	DDX60L	DEAD-box helicase 60 like [Source:HGNC Symbol;Acc:HGNC:26429]
ENSG00000116747	1.68734	0.00270835	0.0227126	up	TROVE2	TROVE domain family member 2 [Source:HGNC Symbol;Acc:HGNC:11313]
ENSG00000107371	1.78771	0.00100484	0.0111601	up	EXOSC3	exosome component 3 [Source:HGNC Symbol;Acc:HGNC:17944]
ENSG00000142556	2.1133	0.000557461	0.0073784	up	ZNF614	zinc finger protein 614 [Source:HGNC Symbol;Acc:HGNC:24722]
ENSG00000163064	3.69625	0.000669287	0.00833048	up	EN1	engrailed homeobox 1 [Source:HGNC Symbol;Acc:HGNC:3342]
ENSG00000111711	3.18036	4.54909e-11	1.18497e-08	up	GOLT1B	golgi transport 1B [Source:HGNC Symbol;Acc:HGNC:20175]
ENSG00000111716	2.07906	6.24941e-05	0.00143029	up	LDHB	lactate dehydrogenase B [Source:HGNC Symbol;Acc:HGNC:6541]
ENSG00000168566	1.75136	0.0018662	0.0175048	up	SNRNP48	small nuclear ribonucleoprotein U11/U12 subunit 48 [Source:HGNC Symbol;Acc:HGNC:21368]
ENSG00000105708	1.71226	3.07902e-05	0.000847469	up	ZNF14	zinc finger protein 14 [Source:HGNC Symbol;Acc:HGNC:12924]
ENSG00000152413	1.8439	0.0019056	0.0177736	up	HOMER1	homer scaffolding protein 1 [Source:HGNC Symbol;Acc:HGNC:17512]
ENSG00000101138	1.66505	0.00122677	0.0128992	up	CSTF1	cleavage stimulation factor subunit 1 [Source:HGNC Symbol;Acc:HGNC:2483]
ENSG00000101132	3.05924	0.00200949	0.018517	up	PFDN4	prefoldin subunit 4 [Source:HGNC Symbol;Acc:HGNC:8868]
ENSG00000230006	3.03329	0.00210148	0.0190478	up	ANKRD36BP2	ankyrin repeat domain 36B pseudogene 2 [Source:HGNC Symbol;Acc:HGNC:33607]
ENSG00000123610	2.97741	0.000293023	0.00458157	up	TNFAIP6	TNF alpha induced protein 6 [Source:HGNC Symbol;Acc:HGNC:11898]
ENSG00000277156	4.05142	1.40445e-05	0.00046631	up	AL589743.5	-
ENSG00000128708	2.47412	0.00503766	0.0350942	up	HAT1	histone acetyltransferase 1 [Source:HGNC Symbol;Acc:HGNC:4821]
ENSG00000173638	1.5877	3.36148e-05	0.000905202	up	SLC19A1	solute carrier family 19 member 1 [Source:HGNC Symbol;Acc:HGNC:10937]
ENSG00000100883	1.69287	0.00420082	0.0309182	up	SRP54	signal recognition particle 54 [Source:HGNC Symbol;Acc:HGNC:11301]
ENSG00000277978	2.39918	0.00527908	0.0361873	up	AC010542.5	-
ENSG00000263513	2.04547	0.000848647	0.00986781	up	FAM72C	family with sequence similarity 72 member C [Source:HGNC Symbol;Acc:HGNC:30602]
ENSG00000138496	1.68494	0.00654523	0.0418785	up	PARP9	poly(ADP-ribose) polymerase family member 9 [Source:HGNC Symbol;Acc:HGNC:24118]
ENSG00000112149	1.70164	0.00313396	0.0252345	up	CD83	CD83 molecule [Source:HGNC Symbol;Acc:HGNC:1703]
ENSG00000115541	2.2384	2.17703e-07	1.56715e-05	up	HSPE1	heat shock protein family E (Hsp10) member 1 [Source:HGNC Symbol;Acc:HGNC:5269]
ENSG00000119820	1.35068	0.00432244	0.0314741	up	YIPF4	Yip1 domain family member 4 [Source:HGNC Symbol;Acc:HGNC:28145]
ENSG00000183137	1.9801	0.000193559	0.00336358	up	CEP57L1	centrosomal protein 57 like 1 [Source:HGNC Symbol;Acc:HGNC:21561]
ENSG00000163568	3.75226	1.09119e-05	0.000383465	up	AIM2	absent in melanoma 2 [Source:HGNC Symbol;Acc:HGNC:357]
ENSG00000118705	1.51019	0.00352921	0.0273452	up	RPN2	ribophorin II [Source:HGNC Symbol;Acc:HGNC:10382]
ENSG00000115758	2.18383	0.000117993	0.00233829	up	ODC1	ornithine decarboxylase 1 [Source:HGNC Symbol;Acc:HGNC:8109]
ENSG00000155097	2.10136	0.00388596	0.0292483	up	ATP6V1C1	ATPase H+ transporting V1 subunit C1 [Source:HGNC Symbol;Acc:HGNC:856]
ENSG00000253706	3.97201	6.58302e-05	0.00148911	up	AC011632.1	-
ENSG00000163975	2.06357	0.000119779	0.00236257	up	MELTF	melanotransferrin [Source:HGNC Symbol;Acc:HGNC:7037]
ENSG00000136522	1.74626	0.0016027	0.0156233	up	MRPL47	mitochondrial ribosomal protein L47 [Source:HGNC Symbol;Acc:HGNC:16652]
ENSG00000232445	2.91165	7.54679e-06	0.000285884	up	AC006329.1	-
ENSG00000116132	1.76741	0.000140236	0.00263251	up	PRRX1	paired related homeobox 1 [Source:HGNC Symbol;Acc:HGNC:9142]
ENSG00000070950	1.2893	0.00282091	0.0234152	up	RAD18	RAD18, E3 ubiquitin protein ligase [Source:HGNC Symbol;Acc:HGNC:18278]
ENSG00000113569	1.8795	0.000144264	0.0026941	up	NUP155	nucleoporin 155 [Source:HGNC Symbol;Acc:HGNC:8063]
ENSG00000198818	1.35098	0.00158873	0.015511	up	SFT2D1	SFT2 domain containing 1 [Source:HGNC Symbol;Acc:HGNC:21102]
ENSG00000198814	1.60571	0.00117749	0.0125789	up	GK	glycerol kinase [Source:HGNC Symbol;Acc:HGNC:4289]
ENSG00000073792	3.44036	1.22967e-09	2.18804e-07	up	IGF2BP2	insulin like growth factor 2 mRNA binding protein 2 [Source:HGNC Symbol;Acc:HGNC:28867]
ENSG00000110987	1.05146	0.00601033	0.039486	up	BCL7A	BCL tumor suppressor 7A [Source:HGNC Symbol;Acc:HGNC:1004]
ENSG00000105976	1.44903	0.00315548	0.0253754	up	MET	MET proto-oncogene, receptor tyrosine kinase [Source:HGNC Symbol;Acc:HGNC:7029]
ENSG00000115514	2.29301	0.00415715	0.0306935	up	TXNDC9	thioredoxin domain containing 9 [Source:HGNC Symbol;Acc:HGNC:24110]
ENSG00000242247	1.31448	0.000241686	0.00395105	up	ARFGAP3	ADP ribosylation factor GTPase activating protein 3 [Source:HGNC Symbol;Acc:HGNC:661]
ENSG00000260027	3.4367	1.67997e-11	4.99387e-09	up	HOXB7	homeobox B7 [Source:HGNC Symbol;Acc:HGNC:5118]
ENSG00000150551	2.10587	0.000869272	0.0100429	up	LYPD1	LY6/PLAUR domain containing 1 [Source:HGNC Symbol;Acc:HGNC:28431]
ENSG00000239213	1.62151	0.00527479	0.0361677	up	NCK1-AS1	NCK1 antisense RNA 1 (head to head) [Source:HGNC Symbol;Acc:HGNC:49645]
ENSG00000184979	2.14498	0.000505536	0.00693451	up	USP18	ubiquitin specific peptidase 18 [Source:HGNC Symbol;Acc:HGNC:12616]
ENSG00000244437	3.13713	0.000410381	0.00590496	up	IGKV3-15	immunoglobulin kappa variable 3-15 [Source:HGNC Symbol;Acc:HGNC:5816]
ENSG00000168275	1.45738	0.00685067	0.0432091	up	COA6	cytochrome c oxidase assembly factor 6 [Source:HGNC Symbol;Acc:HGNC:18025]
ENSG00000183309	1.48244	0.0013079	0.013494	up	ZNF623	zinc finger protein 623 [Source:HGNC Symbol;Acc:HGNC:29084]
ENSG00000080839	2.16633	2.08578e-06	0.000101349	up	RBL1	RB transcriptional corepressor like 1 [Source:HGNC Symbol;Acc:HGNC:9893]
ENSG00000125812	1.11377	0.000133384	0.00255126	up	GZF1	GDNF inducible zinc finger protein 1 [Source:HGNC Symbol;Acc:HGNC:15808]
ENSG00000159216	1.95187	6.04835e-05	0.00139278	up	RUNX1	runt related transcription factor 1 [Source:HGNC Symbol;Acc:HGNC:10471]
ENSG00000198954	1.51268	0.00834611	0.0497244	up	KIF1BP	KIF1 binding protein [Source:HGNC Symbol;Acc:HGNC:23419]
ENSG00000256980	15.6627	7.12356e-09	8.99955e-07	up	KHDC1L	KH domain containing 1 like [Source:HGNC Symbol;Acc:HGNC:37274]
ENSG00000161048	1.80819	0.00673904	0.0427562	up	NAPEPLD	N-acyl phosphatidylethanolamine phospholipase D [Source:HGNC Symbol;Acc:HGNC:21683]
ENSG00000260244	2.82299	0.000136164	0.00258049	up	AC104083.1	-
ENSG00000177683	1.80045	0.00515877	0.0356625	up	THAP5	THAP domain containing 5 [Source:HGNC Symbol;Acc:HGNC:23188]
ENSG00000272763	5.68175	0.000719604	0.00878368	up	AC103702.2	-
ENSG00000249395	4.35107	3.72386e-05	0.000978075	up	CASC9	cancer susceptibility 9 (non-protein coding) [Source:HGNC Symbol;Acc:HGNC:48906]
ENSG00000136193	1.61434	0.00153243	0.0151781	up	SCRN1	secernin 1 [Source:HGNC Symbol;Acc:HGNC:22192]
ENSG00000200418	3.4508	0.000559857	0.00739133	up	SNORA63	Small nucleolar RNA SNORA63 [Source:RFAM;Acc:RF00092]
ENSG00000174652	1.50323	0.00325689	0.0258848	up	ZNF266	zinc finger protein 266 [Source:HGNC Symbol;Acc:HGNC:13059]
ENSG00000145428	2.88644	0.00430347	0.0313811	up	RNF175	ring finger protein 175 [Source:HGNC Symbol;Acc:HGNC:27735]
ENSG00000089692	2.27307	0.00618468	0.0402028	up	LAG3	lymphocyte activating 3 [Source:HGNC Symbol;Acc:HGNC:6476]
ENSG00000111554	1.19522	0.00395653	0.029581	up	MDM1	Mdm1 nuclear protein [Source:HGNC Symbol;Acc:HGNC:29917]
ENSG00000075618	1.935	0.00420448	0.0309271	up	FSCN1	fascin actin-bundling protein 1 [Source:HGNC Symbol;Acc:HGNC:11148]
ENSG00000068796	1.57644	0.00618215	0.0401967	up	KIF2A	kinesin family member 2A [Source:HGNC Symbol;Acc:HGNC:6318]
ENSG00000168078	2.43125	0.000346341	0.00518679	up	PBK	PDZ binding kinase [Source:HGNC Symbol;Acc:HGNC:18282]
ENSG00000111799	1.99754	3.12359e-06	0.000140935	up	COL12A1	collagen type XII alpha 1 chain [Source:HGNC Symbol;Acc:HGNC:2188]
ENSG00000165389	1.84067	0.0037769	0.0286493	up	SPTSSA	serine palmitoyltransferase small subunit A [Source:HGNC Symbol;Acc:HGNC:20361]
ENSG00000101680	2.75527	0.0039726	0.0296356	up	LAMA1	laminin subunit alpha 1 [Source:HGNC Symbol;Acc:HGNC:6481]
ENSG00000165704	2.77239	4.94872e-06	0.000205996	up	HPRT1	hypoxanthine phosphoribosyltransferase 1 [Source:HGNC Symbol;Acc:HGNC:5157]
ENSG00000162086	1.52485	0.000703149	0.00862869	up	ZNF75A	zinc finger protein 75a [Source:HGNC Symbol;Acc:HGNC:13146]
ENSG00000211950	3.15131	0.000371484	0.00545714	up	IGHV1-24	immunoglobulin heavy variable 1-24 [Source:HGNC Symbol;Acc:HGNC:5551]
ENSG00000173852	1.96745	4.43977e-05	0.00111179	up	DPY19L1	dpy-19 like 1 [Source:HGNC Symbol;Acc:HGNC:22205]
ENSG00000171631	2.31252	0.00570095	0.0381881	up	P2RY6	pyrimidinergic receptor P2Y6 [Source:HGNC Symbol;Acc:HGNC:8543]
ENSG00000120063	1.79929	0.00734662	0.0453745	up	GNA13	G protein subunit alpha 13 [Source:HGNC Symbol;Acc:HGNC:4381]
ENSG00000178163	1.66528	0.0020672	0.0188638	up	ZNF518B	zinc finger protein 518B [Source:HGNC Symbol;Acc:HGNC:29365]
ENSG00000145247	1.09687	0.00750803	0.0461346	up	OCIAD2	OCIA domain containing 2 [Source:HGNC Symbol;Acc:HGNC:28685]
ENSG00000133739	2.68368	0.00167114	0.0161348	up	LRRCC1	leucine rich repeat and coiled-coil centrosomal protein 1 [Source:HGNC Symbol;Acc:HGNC:29373]
ENSG00000115947	1.53839	0.00628783	0.0406537	up	ORC4	origin recognition complex subunit 4 [Source:HGNC Symbol;Acc:HGNC:8490]
ENSG00000038427	2.76416	0.000255655	0.00411448	up	VCAN	versican [Source:HGNC Symbol;Acc:HGNC:2464]
ENSG00000077147	1.95584	0.00248526	0.0213613	up	TM9SF3	transmembrane 9 superfamily member 3 [Source:HGNC Symbol;Acc:HGNC:21529]
ENSG00000175054	1.84009	0.00555099	0.0374789	up	ATR	ATR serine/threonine kinase [Source:HGNC Symbol;Acc:HGNC:882]
ENSG00000174442	2.375	0.00259185	0.0220425	up	ZWILCH	zwilch kinetochore protein [Source:HGNC Symbol;Acc:HGNC:25468]
ENSG00000113456	1.88727	3.65804e-05	0.000962789	up	RAD1	RAD1 checkpoint DNA exonuclease [Source:HGNC Symbol;Acc:HGNC:9806]
ENSG00000089063	1.82212	0.0011456	0.0123122	up	TMEM230	transmembrane protein 230 [Source:HGNC Symbol;Acc:HGNC:15876]
ENSG00000118785	4.59814	2.8475e-09	4.3342e-07	up	SPP1	secreted phosphoprotein 1 [Source:HGNC Symbol;Acc:HGNC:11255]
ENSG00000163655	2.22771	0.00525296	0.0360754	up	GMPS	guanine monophosphate synthase [Source:HGNC Symbol;Acc:HGNC:4378]
ENSG00000119787	1.73108	0.002018	0.0185751	up	ATL2	atlastin GTPase 2 [Source:HGNC Symbol;Acc:HGNC:24047]
ENSG00000223960	2.0587	1.05383e-07	8.61717e-06	up	AC009948.1	-
ENSG00000186020	1.56567	0.000268993	0.00427732	up	ZNF529	zinc finger protein 529 [Source:HGNC Symbol;Acc:HGNC:29328]
ENSG00000242375	2.51102	0.00658928	0.0420539	up	AL590705.3	-
ENSG00000100749	2.2983	0.000191734	0.00333876	up	VRK1	vaccinia related kinase 1 [Source:HGNC Symbol;Acc:HGNC:12718]
ENSG00000177565	1.77375	0.00319591	0.0255541	up	TBL1XR1	transducin beta like 1 X-linked receptor 1 [Source:HGNC Symbol;Acc:HGNC:29529]
ENSG00000164603	1.96682	0.00278035	0.0231623	up	BMT2	base methyltransferase of 25S rRNA 2 homolog [Source:HGNC Symbol;Acc:HGNC:26475]
ENSG00000158234	1.90781	0.000969707	0.0108631	up	FAIM	Fas apoptotic inhibitory molecule [Source:HGNC Symbol;Acc:HGNC:18703]
ENSG00000198890	1.54658	0.00117816	0.0125789	up	PRMT6	protein arginine methyltransferase 6 [Source:HGNC Symbol;Acc:HGNC:18241]
ENSG00000068366	1.87084	0.00200384	0.0184916	up	ACSL4	acyl-CoA synthetase long-chain family member 4 [Source:HGNC Symbol;Acc:HGNC:3571]
ENSG00000128011	2.11557	0.00345009	0.026922	up	LRFN1	leucine rich repeat and fibronectin type III domain containing 1 [Source:HGNC Symbol;Acc:HGNC:29290]
ENSG00000144815	1.39462	0.00404047	0.0300709	up	NXPE3	neurexophilin and PC-esterase domain family member 3 [Source:HGNC Symbol;Acc:HGNC:28238]
ENSG00000136937	1.42166	0.00696902	0.043683	up	NCBP1	nuclear cap binding protein subunit 1 [Source:HGNC Symbol;Acc:HGNC:7658]
ENSG00000138750	1.4341	0.00793388	0.0479238	up	NUP54	nucleoporin 54 [Source:HGNC Symbol;Acc:HGNC:17359]
ENSG00000138755	4.36785	2.29644e-07	1.6231e-05	up	CXCL9	C-X-C motif chemokine ligand 9 [Source:HGNC Symbol;Acc:HGNC:7098]
ENSG00000173542	1.78717	0.00311307	0.0251063	up	MOB1B	MOB kinase activator 1B [Source:HGNC Symbol;Acc:HGNC:29801]
ENSG00000119906	1.395	0.00263526	0.0222916	up	SLF2	SMC5-SMC6 complex localization factor 2 [Source:HGNC Symbol;Acc:HGNC:17814]
ENSG00000117500	2.10857	0.000109365	0.00221065	up	TMED5	transmembrane p24 trafficking protein 5 [Source:HGNC Symbol;Acc:HGNC:24251]
ENSG00000113083	2.84465	5.2817e-07	3.24388e-05	up	LOX	lysyl oxidase [Source:HGNC Symbol;Acc:HGNC:6664]
ENSG00000174013	2.01954	0.000173529	0.00309409	up	FBXO45	F-box protein 45 [Source:HGNC Symbol;Acc:HGNC:29148]
ENSG00000143476	2.21317	3.12042e-06	0.000140935	up	DTL	denticleless E3 ubiquitin protein ligase homolog [Source:HGNC Symbol;Acc:HGNC:30288]
ENSG00000156374	2.3174	5.19599e-05	0.00125357	up	PCGF6	polycomb group ring finger 6 [Source:HGNC Symbol;Acc:HGNC:21156]
ENSG00000226479	1.65605	0.000134005	0.00255733	up	TMEM185B	transmembrane protein 185B [Source:HGNC Symbol;Acc:HGNC:18896]
ENSG00000183072	16.0885	1.86336e-05	0.000572073	up	NKX2-5	NK2 homeobox 5 [Source:HGNC Symbol;Acc:HGNC:2488]
ENSG00000168411	1.33626	0.00271442	0.022748	up	RFWD3	ring finger and WD repeat domain 3 [Source:HGNC Symbol;Acc:HGNC:25539]
ENSG00000187498	1.9855	0.000814533	0.00957692	up	COL4A1	collagen type IV alpha 1 chain [Source:HGNC Symbol;Acc:HGNC:2202]
ENSG00000254004	1.60908	0.00370417	0.0282746	up	ZNF260	zinc finger protein 260 [Source:HGNC Symbol;Acc:HGNC:13499]
ENSG00000187231	1.15363	0.00438795	0.0317771	up	SESTD1	SEC14 and spectrin domain containing 1 [Source:HGNC Symbol;Acc:HGNC:18379]
ENSG00000166670	6.27817	1.24021e-08	1.44407e-06	up	MMP10	matrix metallopeptidase 10 [Source:HGNC Symbol;Acc:HGNC:7156]
ENSG00000001036	1.80544	0.00117891	0.0125789	up	FUCA2	fucosidase, alpha-L- 2, plasma [Source:HGNC Symbol;Acc:HGNC:4008]
ENSG00000121350	1.57258	0.00567543	0.0380749	up	PYROXD1	pyridine nucleotide-disulphide oxidoreductase domain 1 [Source:HGNC Symbol;Acc:HGNC:26162]
ENSG00000171659	2.14338	0.00239558	0.0209082	up	GPR34	G protein-coupled receptor 34 [Source:HGNC Symbol;Acc:HGNC:4490]
ENSG00000246263	2.29663	0.00207385	0.0188846	up	UBR5-AS1	UBR5 antisense RNA 1 [Source:HGNC Symbol;Acc:HGNC:51661]
ENSG00000183808	1.26471	0.00201484	0.0185596	up	RBM12B	RNA binding motif protein 12B [Source:HGNC Symbol;Acc:HGNC:32310]
ENSG00000124279	2.81855	0.000108806	0.00220289	up	FASTKD3	FAST kinase domains 3 [Source:HGNC Symbol;Acc:HGNC:28758]
ENSG00000171388	2.92706	0.000594834	0.0077202	up	APLN	apelin [Source:HGNC Symbol;Acc:HGNC:16665]
ENSG00000123728	1.81016	0.00116679	0.0124868	up	RAP2C	RAP2C, member of RAS oncogene family [Source:HGNC Symbol;Acc:HGNC:21165]
ENSG00000243927	1.40417	0.00102898	0.0113683	up	MRPS6	mitochondrial ribosomal protein S6 [Source:HGNC Symbol;Acc:HGNC:14051]
ENSG00000135314	1.72723	0.000849562	0.00987391	up	KHDC1	KH homology domain containing 1 [Source:HGNC Symbol;Acc:HGNC:21366]
ENSG00000135318	2.88602	0.00128017	0.0132916	up	NT5E	5'-nucleotidase ecto [Source:HGNC Symbol;Acc:HGNC:8021]
ENSG00000179387	1.8686	0.00135176	0.0138177	up	ELMOD2	ELMO domain containing 2 [Source:HGNC Symbol;Acc:HGNC:28111]
ENSG00000139278	1.69869	5.71041e-06	0.000231243	up	GLIPR1	GLI pathogenesis related 1 [Source:HGNC Symbol;Acc:HGNC:17001]
ENSG00000115825	1.81436	0.00428637	0.0313107	up	PRKD3	protein kinase D3 [Source:HGNC Symbol;Acc:HGNC:9408]
ENSG00000115827	1.91703	0.00199571	0.0184439	up	DCAF17	DDB1 and CUL4 associated factor 17 [Source:HGNC Symbol;Acc:HGNC:25784]
ENSG00000088325	2.31832	0.000217485	0.00364468	up	TPX2	TPX2, microtubule nucleation factor [Source:HGNC Symbol;Acc:HGNC:1249]
ENSG00000146263	2.51082	5.96919e-05	0.00137738	up	MMS22L	MMS22 like, DNA repair protein [Source:HGNC Symbol;Acc:HGNC:21475]
ENSG00000164430	2.96317	3.66481e-08	3.6832e-06	up	MB21D1	Mab-21 domain containing 1 [Source:HGNC Symbol;Acc:HGNC:21367]
ENSG00000137040	1.8553	0.00414438	0.0306098	up	RANBP6	RAN binding protein 6 [Source:HGNC Symbol;Acc:HGNC:9851]
ENSG00000186298	1.84936	0.000544613	0.00726928	up	PPP1CC	protein phosphatase 1 catalytic subunit gamma [Source:HGNC Symbol;Acc:HGNC:9283]
ENSG00000197223	1.84881	0.00130057	0.0134477	up	C1D	C1D nuclear receptor corepressor [Source:HGNC Symbol;Acc:HGNC:29911]
ENSG00000115750	1.83878	0.000204643	0.00349136	up	TAF1B	TATA-box binding protein associated factor, RNA polymerase I subunit B [Source:HGNC Symbol;Acc:HGNC:11533]
ENSG00000213793	1.74224	0.000306619	0.00473643	up	ZNF888	zinc finger protein 888 [Source:HGNC Symbol;Acc:HGNC:38695]
ENSG00000151414	1.72503	0.0071644	0.0445979	up	NEK7	NIMA related kinase 7 [Source:HGNC Symbol;Acc:HGNC:13386]
ENSG00000151413	1.36583	0.00183042	0.0172766	up	NUBPL	nucleotide binding protein like [Source:HGNC Symbol;Acc:HGNC:20278]
ENSG00000184898	2.0048	0.00208697	0.0189597	up	RBM43	RNA binding motif protein 43 [Source:HGNC Symbol;Acc:HGNC:24790]
ENSG00000024526	2.65744	0.000937973	0.0106002	up	DEPDC1	DEP domain containing 1 [Source:HGNC Symbol;Acc:HGNC:22949]
ENSG00000172965	2.28748	1.19434e-05	0.000411695	up	MIR4435-2HG	MIR4435-2 host gene [Source:HGNC Symbol;Acc:HGNC:35163]
ENSG00000120708	2.40105	0.00252838	0.0216191	up	TGFBI	transforming growth factor beta induced [Source:HGNC Symbol;Acc:HGNC:11771]
ENSG00000196636	1.44801	9.44754e-05	0.00198595	up	SDHAF3	succinate dehydrogenase complex assembly factor 3 [Source:HGNC Symbol;Acc:HGNC:21752]
ENSG00000219529	2.98566	0.0042117	0.0309622	up	AP000580.1	-
ENSG00000176273	1.62778	0.000458941	0.00643868	up	SLC35G1	solute carrier family 35 member G1 [Source:HGNC Symbol;Acc:HGNC:26607]
ENSG00000133110	3.14435	0.000337332	0.00506869	up	POSTN	periostin [Source:HGNC Symbol;Acc:HGNC:16953]
ENSG00000133119	2.56432	1.90368e-05	0.000582328	up	RFC3	replication factor C subunit 3 [Source:HGNC Symbol;Acc:HGNC:9971]
ENSG00000241351	2.55704	0.00668204	0.0425002	up	IGKV3-11	immunoglobulin kappa variable 3-11 [Source:HGNC Symbol;Acc:HGNC:5815]
ENSG00000145740	1.15581	0.00017392	0.00309684	up	SLC30A5	solute carrier family 30 member 5 [Source:HGNC Symbol;Acc:HGNC:19089]
ENSG00000155096	1.82866	0.000698446	0.00859602	up	AZIN1	antizyme inhibitor 1 [Source:HGNC Symbol;Acc:HGNC:16432]
ENSG00000224041	2.85891	0.00252588	0.0216051	up	IGKV3D-15	immunoglobulin kappa variable 3D-15 (gene/pseudogene) [Source:HGNC Symbol;Acc:HGNC:5824]
ENSG00000146802	1.13383	0.000101468	0.00209975	up	TMEM168	transmembrane protein 168 [Source:HGNC Symbol;Acc:HGNC:25826]
ENSG00000189266	1.72786	0.005432	0.0369648	up	PNRC2	proline rich nuclear receptor coactivator 2 [Source:HGNC Symbol;Acc:HGNC:23158]
ENSG00000143353	1.72672	0.00549955	0.0373039	up	LYPLAL1	lysophospholipase like 1 [Source:HGNC Symbol;Acc:HGNC:20440]
ENSG00000111850	1.61469	0.000184417	0.00324326	up	SMIM8	small integral membrane protein 8 [Source:HGNC Symbol;Acc:HGNC:21401]
ENSG00000168685	1.61798	0.00362454	0.0278532	up	IL7R	interleukin 7 receptor [Source:HGNC Symbol;Acc:HGNC:6024]
ENSG00000164400	6.83458	1.16167e-09	2.12696e-07	up	CSF2	colony stimulating factor 2 [Source:HGNC Symbol;Acc:HGNC:2434]
ENSG00000131238	1.77156	5.10682e-05	0.0012431	up	PPT1	palmitoyl-protein thioesterase 1 [Source:HGNC Symbol;Acc:HGNC:9325]
ENSG00000138443	1.40299	0.00688361	0.0433196	up	ABI2	abl interactor 2 [Source:HGNC Symbol;Acc:HGNC:24011]
ENSG00000138448	2.18632	4.06768e-05	0.00104354	up	ITGAV	integrin subunit alpha V [Source:HGNC Symbol;Acc:HGNC:6150]
ENSG00000256537	1.48141	0.00315801	0.0253865	up	SMIM10L1	small integral membrane protein 10 like 1 [Source:HGNC Symbol;Acc:HGNC:49847]
ENSG00000107443	1.86158	2.58322e-05	0.000741755	up	CCNJ	cyclin J [Source:HGNC Symbol;Acc:HGNC:23434]
ENSG00000137692	1.45329	0.000835176	0.00974257	up	DCUN1D5	defective in cullin neddylation 1 domain containing 5 [Source:HGNC Symbol;Acc:HGNC:28409]
ENSG00000143184	2.16104	2.34666e-07	1.65162e-05	up	XCL1	X-C motif chemokine ligand 1 [Source:HGNC Symbol;Acc:HGNC:10645]
ENSG00000170540	2.17855	6.08598e-05	0.00139922	up	ARL6IP1	ADP ribosylation factor like GTPase 6 interacting protein 1 [Source:HGNC Symbol;Acc:HGNC:697]
ENSG00000171497	1.65222	0.00158166	0.0154717	up	PPID	peptidylprolyl isomerase D [Source:HGNC Symbol;Acc:HGNC:9257]
ENSG00000171492	1.80796	7.04902e-05	0.00156509	up	LRRC8D	leucine rich repeat containing 8 family member D [Source:HGNC Symbol;Acc:HGNC:16992]
ENSG00000147274	1.2699	0.00109442	0.0118732	up	RBMX	RNA binding motif protein, X-linked [Source:HGNC Symbol;Acc:HGNC:9910]
ENSG00000131437	1.32466	0.000235532	0.00387699	up	KIF3A	kinesin family member 3A [Source:HGNC Symbol;Acc:HGNC:6319]
ENSG00000060718	7.90586	4.78345e-18	8.6331e-15	up	COL11A1	collagen type XI alpha 1 chain [Source:HGNC Symbol;Acc:HGNC:2186]
ENSG00000133302	2.11205	0.00145002	0.0145619	up	SLF1	SMC5-SMC6 complex localization factor 1 [Source:HGNC Symbol;Acc:HGNC:25408]
ENSG00000095002	2.19763	0.000547545	0.00728532	up	MSH2	mutS homolog 2 [Source:HGNC Symbol;Acc:HGNC:7325]
ENSG00000070367	2.57227	2.78941e-05	0.000786609	up	EXOC5	exocyst complex component 5 [Source:HGNC Symbol;Acc:HGNC:10696]
ENSG00000138138	1.74214	0.00114113	0.0122798	up	ATAD1	ATPase family, AAA domain containing 1 [Source:HGNC Symbol;Acc:HGNC:25903]
ENSG00000138134	1.71628	0.000211887	0.00357294	up	STAMBPL1	STAM binding protein like 1 [Source:HGNC Symbol;Acc:HGNC:24105]
ENSG00000076003	1.92153	0.0001124	0.00225757	up	MCM6	minichromosome maintenance complex component 6 [Source:HGNC Symbol;Acc:HGNC:6949]
ENSG00000170561	2.5801	2.98917e-05	0.000828152	up	IRX2	iroquois homeobox 2 [Source:HGNC Symbol;Acc:HGNC:14359]
ENSG00000151135	1.74252	0.00738216	0.0455384	up	TMEM263	transmembrane protein 263 [Source:HGNC Symbol;Acc:HGNC:28281]
ENSG00000100814	1.59923	0.00809059	0.0486796	up	CCNB1IP1	cyclin B1 interacting protein 1 [Source:HGNC Symbol;Acc:HGNC:19437]
ENSG00000115364	2.13216	0.00217725	0.0195288	up	MRPL19	mitochondrial ribosomal protein L19 [Source:HGNC Symbol;Acc:HGNC:14052]
ENSG00000115363	3.42771	1.83522e-07	1.36786e-05	up	EVA1A	eva-1 homolog A, regulator of programmed cell death [Source:HGNC Symbol;Acc:HGNC:25816]
ENSG00000168496	1.65642	0.000127749	0.00247343	up	FEN1	flap structure-specific endonuclease 1 [Source:HGNC Symbol;Acc:HGNC:3650]
ENSG00000139618	2.39224	0.00023783	0.00390465	up	BRCA2	BRCA2, DNA repair associated [Source:HGNC Symbol;Acc:HGNC:1101]
ENSG00000153214	1.81251	0.000730082	0.0088944	up	TMEM87B	transmembrane protein 87B [Source:HGNC Symbol;Acc:HGNC:25913]
ENSG00000164941	1.75045	0.00281593	0.0233815	up	INTS8	integrator complex subunit 8 [Source:HGNC Symbol;Acc:HGNC:26048]
ENSG00000186106	1.78425	0.000147057	0.00273213	up	ANKRD46	ankyrin repeat domain 46 [Source:HGNC Symbol;Acc:HGNC:27229]
ENSG00000155115	1.89287	0.000562071	0.00741611	up	GTF3C6	general transcription factor IIIC subunit 6 [Source:HGNC Symbol;Acc:HGNC:20872]
ENSG00000177359	5.51189	0.000635319	0.00801493	up	AC024940.1	-
ENSG00000067167	2.16759	0.00019817	0.00341787	up	TRAM1	translocation associated membrane protein 1 [Source:HGNC Symbol;Acc:HGNC:20568]
ENSG00000135521	2.08947	0.00207274	0.0188846	up	LTV1	LTV1 ribosome biogenesis factor [Source:HGNC Symbol;Acc:HGNC:21173]
ENSG00000136870	2.12824	0.00459511	0.0328909	up	ZNF189	zinc finger protein 189 [Source:HGNC Symbol;Acc:HGNC:12980]
ENSG00000105255	3.82093	9.83618e-06	0.000354537	up	FSD1	fibronectin type III and SPRY domain containing 1 [Source:HGNC Symbol;Acc:HGNC:13745]
ENSG00000030066	1.554	0.000838475	0.00977203	up	NUP160	nucleoporin 160 [Source:HGNC Symbol;Acc:HGNC:18017]
ENSG00000112304	1.42882	0.00530805	0.0362973	up	ACOT13	acyl-CoA thioesterase 13 [Source:HGNC Symbol;Acc:HGNC:20999]
ENSG00000070087	2.94409	0.000785219	0.00936297	up	PFN2	profilin 2 [Source:HGNC Symbol;Acc:HGNC:8882]
ENSG00000100372	1.63682	0.00247193	0.0212805	up	SLC25A17	solute carrier family 25 member 17 [Source:HGNC Symbol;Acc:HGNC:10987]
ENSG00000169398	1.20895	0.000791166	0.00941787	up	PTK2	protein tyrosine kinase 2 [Source:HGNC Symbol;Acc:HGNC:9611]
ENSG00000140937	3.54151	4.39274e-05	0.00110329	up	CDH11	cadherin 11 [Source:HGNC Symbol;Acc:HGNC:1750]
ENSG00000184402	1.42737	0.00210694	0.0190764	up	SS18L1	SS18L1, nBAF chromatin remodeling complex subunit [Source:HGNC Symbol;Acc:HGNC:15592]
ENSG00000171757	4.40505	3.03142e-05	0.000837101	up	LRRC34	leucine rich repeat containing 34 [Source:HGNC Symbol;Acc:HGNC:28408]
ENSG00000197498	1.7163	0.000296078	0.00461505	up	RPF2	ribosome production factor 2 homolog [Source:HGNC Symbol;Acc:HGNC:20870]
ENSG00000182492	2.09691	0.00261998	0.0222081	up	BGN	biglycan [Source:HGNC Symbol;Acc:HGNC:1044]
ENSG00000178773	1.74654	0.00599624	0.0394318	up	CPNE7	copine 7 [Source:HGNC Symbol;Acc:HGNC:2320]
ENSG00000132825	1.46213	0.00416791	0.0307297	up	PPP1R3D	protein phosphatase 1 regulatory subunit 3D [Source:HGNC Symbol;Acc:HGNC:9294]
ENSG00000111224	1.61877	0.000363252	0.00536115	up	PARP11	poly(ADP-ribose) polymerase family member 11 [Source:HGNC Symbol;Acc:HGNC:1186]
ENSG00000117174	1.42704	0.00335105	0.0263848	up	ZNHIT6	zinc finger HIT-type containing 6 [Source:HGNC Symbol;Acc:HGNC:26089]
ENSG00000111581	2.64519	7.63901e-05	0.00167548	up	NUP107	nucleoporin 107 [Source:HGNC Symbol;Acc:HGNC:29914]
ENSG00000085365	1.51709	0.0031195	0.0251341	up	SCAMP1	secretory carrier membrane protein 1 [Source:HGNC Symbol;Acc:HGNC:10563]
ENSG00000197302	1.03422	0.00630965	0.0407529	up	ZNF720	zinc finger protein 720 [Source:HGNC Symbol;Acc:HGNC:26987]
ENSG00000152253	2.79114	5.28741e-05	0.00126632	up	SPC25	SPC25, NDC80 kinetochore complex component [Source:HGNC Symbol;Acc:HGNC:24031]
ENSG00000163535	2.82235	0.00711723	0.0443152	up	SGO2	shugoshin 2 [Source:HGNC Symbol;Acc:HGNC:30812]
ENSG00000127564	1.75085	1.22306e-05	0.000418742	up	PKMYT1	protein kinase, membrane associated tyrosine/threonine 1 [Source:HGNC Symbol;Acc:HGNC:29650]
ENSG00000114473	2.07961	0.00458597	0.0328534	up	IQCG	IQ motif containing G [Source:HGNC Symbol;Acc:HGNC:25251]
ENSG00000096063	1.64731	0.00135712	0.0138491	up	SRPK1	SRSF protein kinase 1 [Source:HGNC Symbol;Acc:HGNC:11305]
ENSG00000167244	2.88928	5.43997e-05	0.00129427	up	IGF2	insulin like growth factor 2 [Source:HGNC Symbol;Acc:HGNC:5466]
ENSG00000146143	2.15461	0.000167176	0.00301073	up	PRIM2	primase (DNA) subunit 2 [Source:HGNC Symbol;Acc:HGNC:9370]
ENSG00000144785	1.79715	0.0051067	0.0353994	up	AC073896.1	-
ENSG00000075407	1.0809	0.00773341	0.0471639	up	ZNF37A	zinc finger protein 37A [Source:HGNC Symbol;Acc:HGNC:13102]
ENSG00000273271	4.12604	1.55655e-07	1.19906e-05	up	AP000254.1	-
ENSG00000134326	2.89249	3.00443e-06	0.00013795	up	CMPK2	cytidine/uridine monophosphate kinase 2 [Source:HGNC Symbol;Acc:HGNC:27015]
ENSG00000134323	4.03781	0.000956431	0.0107355	up	MYCN	MYCN proto-oncogene, bHLH transcription factor [Source:HGNC Symbol;Acc:HGNC:7559]
ENSG00000134321	3.06069	1.21817e-06	6.53368e-05	up	RSAD2	radical S-adenosyl methionine domain containing 2 [Source:HGNC Symbol;Acc:HGNC:30908]
ENSG00000176853	1.66961	0.00471698	0.0335356	up	FAM91A1	family with sequence similarity 91 member A1 [Source:HGNC Symbol;Acc:HGNC:26306]
ENSG00000132646	2.34299	2.72458e-08	2.86842e-06	up	PCNA	proliferating cell nuclear antigen [Source:HGNC Symbol;Acc:HGNC:8729]
ENSG00000226259	1.60947	0.000534395	0.00718221	up	GTF2H2B	general transcription factor IIH subunit 2B (pseudogene) [Source:HGNC Symbol;Acc:HGNC:31393]
ENSG00000118193	2.97629	3.9635e-05	0.00102503	up	KIF14	kinesin family member 14 [Source:HGNC Symbol;Acc:HGNC:19181]
ENSG00000169967	1.33805	0.00707633	0.0441694	up	MAP3K2	mitogen-activated protein kinase kinase kinase 2 [Source:HGNC Symbol;Acc:HGNC:6854]
ENSG00000146070	4.35062	2.07624e-10	4.90285e-08	up	PLA2G7	phospholipase A2 group VII [Source:HGNC Symbol;Acc:HGNC:9040]
ENSG00000051825	1.4143	0.00371931	0.0283412	up	MPHOSPH9	M-phase phosphoprotein 9 [Source:HGNC Symbol;Acc:HGNC:7215]
ENSG00000196776	2.09198	0.0012767	0.0132805	up	CD47	CD47 molecule [Source:HGNC Symbol;Acc:HGNC:1682]
ENSG00000164323	2.18577	0.0017745	0.0168685	up	CFAP97	cilia and flagella associated protein 97 [Source:HGNC Symbol;Acc:HGNC:29276]
ENSG00000112096	1.79768	0.00060861	0.00783779	up	SOD2	superoxide dismutase 2 [Source:HGNC Symbol;Acc:HGNC:11180]
ENSG00000186185	1.74317	7.94466e-05	0.0017331	up	KIF18B	kinesin family member 18B [Source:HGNC Symbol;Acc:HGNC:27102]
ENSG00000159063	1.27441	0.00833295	0.0496812	up	ALG8	ALG8, alpha-1,3-glucosyltransferase [Source:HGNC Symbol;Acc:HGNC:23161]
ENSG00000125459	1.1971	0.000540236	0.00724145	up	MSTO1	misato 1, mitochondrial distribution and morphology regulator [Source:HGNC Symbol;Acc:HGNC:29678]
ENSG00000167005	1.52666	0.00161466	0.0157095	up	NUDT21	nudix hydrolase 21 [Source:HGNC Symbol;Acc:HGNC:13870]
ENSG00000128944	1.52737	0.00760264	0.0465687	up	KNSTRN	kinetochore localized astrin/SPAG5 binding protein [Source:HGNC Symbol;Acc:HGNC:30767]
ENSG00000154451	3.60564	3.95417e-06	0.000170871	up	GBP5	guanylate binding protein 5 [Source:HGNC Symbol;Acc:HGNC:19895]
ENSG00000165512	1.55838	0.00357955	0.0275846	up	ZNF22	zinc finger protein 22 [Source:HGNC Symbol;Acc:HGNC:13012]
ENSG00000171848	1.42342	0.00284783	0.0235767	up	RRM2	ribonucleotide reductase regulatory subunit M2 [Source:HGNC Symbol;Acc:HGNC:10452]
ENSG00000275713	2.49858	7.43513e-07	4.33865e-05	up	HIST1H2BH	histone cluster 1 H2B family member h [Source:HGNC Symbol;Acc:HGNC:4755]
ENSG00000004468	1.86413	0.00268923	0.0226177	up	CD38	CD38 molecule [Source:HGNC Symbol;Acc:HGNC:1667]
ENSG00000138071	1.76641	0.0048528	0.034212	up	ACTR2	ARP2 actin related protein 2 homolog [Source:HGNC Symbol;Acc:HGNC:169]
ENSG00000100916	1.69178	0.000375059	0.00550327	up	BRMS1L	breast cancer metastasis-suppressor 1 like [Source:HGNC Symbol;Acc:HGNC:20512]
ENSG00000170855	1.83483	0.000583246	0.00762384	up	TRIAP1	TP53 regulated inhibitor of apoptosis 1 [Source:HGNC Symbol;Acc:HGNC:26937]
ENSG00000110925	1.41729	0.000483654	0.0066925	up	CSRNP2	cysteine and serine rich nuclear protein 2 [Source:HGNC Symbol;Acc:HGNC:16006]
ENSG00000132429	4.03023	2.55562e-05	0.000736292	up	POPDC3	popeye domain containing 3 [Source:HGNC Symbol;Acc:HGNC:17649]
ENSG00000149636	1.71214	2.08895e-05	0.000623452	up	DSN1	DSN1 homolog, MIS12 kinetochore complex component [Source:HGNC Symbol;Acc:HGNC:16165]
ENSG00000168040	1.59264	0.007201	0.0447376	up	FADD	Fas associated via death domain [Source:HGNC Symbol;Acc:HGNC:3573]
ENSG00000166226	1.63964	0.000525215	0.00710343	up	CCT2	chaperonin containing TCP1 subunit 2 [Source:HGNC Symbol;Acc:HGNC:1615]
ENSG00000188483	1.79018	0.00018088	0.00319631	up	IER5L	immediate early response 5 like [Source:HGNC Symbol;Acc:HGNC:23679]
ENSG00000188157	1.52013	0.004998	0.0348756	up	AGRN	agrin [Source:HGNC Symbol;Acc:HGNC:329]
ENSG00000187689	7.30468	7.165e-06	0.000275134	up	AMTN	amelotin [Source:HGNC Symbol;Acc:HGNC:33188]
ENSG00000153310	2.11832	0.00173197	0.0165388	up	FAM49B	family with sequence similarity 49 member B [Source:HGNC Symbol;Acc:HGNC:25216]
ENSG00000101189	1.63677	0.000724437	0.00883414	up	MRGBP	MRG domain binding protein [Source:HGNC Symbol;Acc:HGNC:15866]
ENSG00000101182	1.1419	0.00603082	0.0395527	up	PSMA7	proteasome subunit alpha 7 [Source:HGNC Symbol;Acc:HGNC:9536]
ENSG00000006634	1.47781	7.01165e-05	0.00155954	up	DBF4	DBF4 zinc finger [Source:HGNC Symbol;Acc:HGNC:17364]
ENSG00000183765	1.46001	0.00721755	0.0448127	up	CHEK2	checkpoint kinase 2 [Source:HGNC Symbol;Acc:HGNC:16627]
ENSG00000100580	1.78534	0.00231912	0.0204385	up	TMED8	transmembrane p24 trafficking protein family member 8 [Source:HGNC Symbol;Acc:HGNC:18633]
ENSG00000100632	1.70841	1.21961e-05	0.00041832	up	ERH	enhancer of rudimentary homolog (Drosophila) [Source:HGNC Symbol;Acc:HGNC:3447]
ENSG00000117906	2.66329	6.2103e-05	0.00142263	up	RCN2	reticulocalbin 2 [Source:HGNC Symbol;Acc:HGNC:9935]
ENSG00000096433	1.2248	0.00328044	0.0260197	up	ITPR3	inositol 1,4,5-trisphosphate receptor type 3 [Source:HGNC Symbol;Acc:HGNC:6182]
ENSG00000120875	2.00862	0.0042989	0.031366	up	DUSP4	dual specificity phosphatase 4 [Source:HGNC Symbol;Acc:HGNC:3070]
ENSG00000139350	2.21235	0.00137991	0.0140025	up	NEDD1	neural precursor cell expressed, developmentally down-regulated 1 [Source:HGNC Symbol;Acc:HGNC:7723]
ENSG00000154642	1.83649	0.00346923	0.0270282	up	C21orf91	chromosome 21 open reading frame 91 [Source:HGNC Symbol;Acc:HGNC:16459]
ENSG00000234072	1.66932	6.05246e-05	0.00139278	up	AC074117.1	-
ENSG00000231475	2.83227	0.00823016	0.0492193	up	IGHV4-31	immunoglobulin heavy variable 4-31 [Source:HGNC Symbol;Acc:HGNC:5649]
ENSG00000188313	1.65234	0.00609134	0.0398318	up	PLSCR1	phospholipid scramblase 1 [Source:HGNC Symbol;Acc:HGNC:9092]
ENSG00000211659	2.96409	0.000262259	0.00419133	up	IGLV3-25	immunoglobulin lambda variable 3-25 [Source:HGNC Symbol;Acc:HGNC:5908]
ENSG00000146386	1.63061	0.00357976	0.0275846	up	ABRACL	ABRA C-terminal like [Source:HGNC Symbol;Acc:HGNC:21230]
ENSG00000147654	1.76482	0.00300821	0.0245506	up	EBAG9	estrogen receptor binding site associated, antigen, 9 [Source:HGNC Symbol;Acc:HGNC:3123]
ENSG00000147650	2.15127	0.000112707	0.00226013	up	LRP12	LDL receptor related protein 12 [Source:HGNC Symbol;Acc:HGNC:31708]
ENSG00000136048	2.67241	1.10254e-07	8.92879e-06	up	DRAM1	DNA damage regulated autophagy modulator 1 [Source:HGNC Symbol;Acc:HGNC:25645]
ENSG00000136040	1.62898	0.00645603	0.0414232	up	PLXNC1	plexin C1 [Source:HGNC Symbol;Acc:HGNC:9106]
ENSG00000119878	2.16753	0.000189835	0.00331026	up	CRIPT	CXXC repeat containing interactor of PDZ3 domain [Source:HGNC Symbol;Acc:HGNC:14312]
ENSG00000113460	2.4123	6.78729e-05	0.00152034	up	BRIX1	BRX1, biogenesis of ribosomes [Source:HGNC Symbol;Acc:HGNC:24170]
ENSG00000163600	2.6156	2.28133e-07	1.61917e-05	up	ICOS	inducible T-cell costimulator [Source:HGNC Symbol;Acc:HGNC:5351]
ENSG00000163608	1.98812	0.00121223	0.0127835	up	NEPRO	nucleolus and neural progenitor protein [Source:HGNC Symbol;Acc:HGNC:24496]
ENSG00000196247	1.68118	0.00800423	0.048268	up	ZNF107	zinc finger protein 107 [Source:HGNC Symbol;Acc:HGNC:12887]
ENSG00000276180	1.7689	0.00316296	0.0253951	up	HIST1H4I	histone cluster 1 H4 family member i [Source:HGNC Symbol;Acc:HGNC:4793]
ENSG00000253755	3.22246	0.000805252	0.00951652	up	IGHGP	immunoglobulin heavy constant gamma P (non-functional) [Source:HGNC Symbol;Acc:HGNC:5529]
ENSG00000037965	4.82757	1.51343e-09	2.58377e-07	up	HOXC8	homeobox C8 [Source:HGNC Symbol;Acc:HGNC:5129]
ENSG00000137628	3.09047	1.63305e-05	0.000519023	up	DDX60	DExD/H-box helicase 60 [Source:HGNC Symbol;Acc:HGNC:25942]
ENSG00000198843	1.37362	0.00446836	0.0322015	up	SELENOT	selenoprotein T [Source:HGNC Symbol;Acc:HGNC:18136]
ENSG00000117632	2.20767	0.00157191	0.0154371	up	STMN1	stathmin 1 [Source:HGNC Symbol;Acc:HGNC:6510]
ENSG00000170373	6.38554	3.44789e-14	2.026e-11	up	CST1	cystatin SN [Source:HGNC Symbol;Acc:HGNC:2473]
ENSG00000144827	1.56418	0.000452826	0.00637768	up	ABHD10	abhydrolase domain containing 10 [Source:HGNC Symbol;Acc:HGNC:25656]
ENSG00000111335	1.99169	0.00241999	0.0210053	up	OAS2	2'-5'-oligoadenylate synthetase 2 [Source:HGNC Symbol;Acc:HGNC:8087]
ENSG00000135414	1.49746	0.00615704	0.0400747	up	GDF11	growth differentiation factor 11 [Source:HGNC Symbol;Acc:HGNC:4216]
ENSG00000142875	1.68508	0.00598965	0.0394219	up	PRKACB	protein kinase cAMP-activated catalytic subunit beta [Source:HGNC Symbol;Acc:HGNC:9381]
ENSG00000115540	1.76931	0.00504447	0.0350969	up	MOB4	MOB family member 4, phocein [Source:HGNC Symbol;Acc:HGNC:17261]
ENSG00000221823	1.53174	0.0052837	0.0362042	up	PPP3R1	protein phosphatase 3 regulatory subunit B, alpha [Source:HGNC Symbol;Acc:HGNC:9317]
ENSG00000234906	2.54323	0.00526155	0.0361111	up	APOC2	apolipoprotein C2 [Source:HGNC Symbol;Acc:HGNC:609]
ENSG00000138182	2.92514	0.00802479	0.0483689	up	KIF20B	kinesin family member 20B [Source:HGNC Symbol;Acc:HGNC:7212]
ENSG00000138180	3.01306	0.000211945	0.00357294	up	CEP55	centrosomal protein 55 [Source:HGNC Symbol;Acc:HGNC:1161]
ENSG00000151657	1.48091	0.00611643	0.0399235	up	KIN	Kin17 DNA and RNA binding protein [Source:HGNC Symbol;Acc:HGNC:6327]
ENSG00000124766	2.24638	0.000748532	0.00905802	up	SOX4	SRY-box 4 [Source:HGNC Symbol;Acc:HGNC:11200]
ENSG00000168282	1.26331	0.000184723	0.00324454	up	MGAT2	mannosyl (alpha-1,6-)-glycoprotein beta-1,2-N-acetylglucosaminyltransferase [Source:HGNC Symbol;Acc:HGNC:7045]
ENSG00000185842	3.22632	0.00021197	0.00357294	up	DNAH14	dynein axonemal heavy chain 14 [Source:HGNC Symbol;Acc:HGNC:2945]
ENSG00000149257	2.99197	2.89118e-06	0.00013404	up	SERPINH1	serpin family H member 1 [Source:HGNC Symbol;Acc:HGNC:1546]
ENSG00000118655	1.33172	0.00543056	0.0369648	up	DCLRE1B	DNA cross-link repair 1B [Source:HGNC Symbol;Acc:HGNC:17641]
ENSG00000055044	2.21892	0.00143906	0.0144863	up	NOP58	NOP58 ribonucleoprotein [Source:HGNC Symbol;Acc:HGNC:29926]
ENSG00000182004	2.63132	3.76564e-06	0.000165185	up	SNRPE	small nuclear ribonucleoprotein polypeptide E [Source:HGNC Symbol;Acc:HGNC:11161]
ENSG00000164649	1.66812	0.00674986	0.0427728	up	CDCA7L	cell division cycle associated 7 like [Source:HGNC Symbol;Acc:HGNC:30777]
ENSG00000231439	3.90785	0.000335174	0.00504398	up	WASIR2	WASH and IL9R antisense RNA 2 [Source:HGNC Symbol;Acc:HGNC:38609]
ENSG00000124207	2.28366	0.000401821	0.00580492	up	CSE1L	chromosome segregation 1 like [Source:HGNC Symbol;Acc:HGNC:2431]
ENSG00000198252	1.77695	0.00351363	0.0272662	up	STYX	serine/threonine/tyrosine interacting protein [Source:HGNC Symbol;Acc:HGNC:11447]
ENSG00000164647	1.68488	0.00554827	0.0374789	up	STEAP1	STEAP family member 1 [Source:HGNC Symbol;Acc:HGNC:11378]
ENSG00000237298	1.45344	0.00322485	0.0257311	up	TTN-AS1	TTN antisense RNA 1 [Source:HGNC Symbol;Acc:HGNC:44124]
ENSG00000129515	2.01605	0.000519976	0.00705978	up	SNX6	sorting nexin 6 [Source:HGNC Symbol;Acc:HGNC:14970]
ENSG00000129518	1.34636	0.00623453	0.0404436	up	EAPP	E2F associated phosphoprotein [Source:HGNC Symbol;Acc:HGNC:19312]
ENSG00000174606	1.29056	0.00332943	0.0262562	up	ANGEL2	angel homolog 2 [Source:HGNC Symbol;Acc:HGNC:30534]
ENSG00000116793	1.55246	0.00157365	0.0154371	up	PHTF1	putative homeodomain transcription factor 1 [Source:HGNC Symbol;Acc:HGNC:8939]
ENSG00000121005	2.09543	0.00293768	0.0241205	up	CRISPLD1	cysteine rich secretory protein LCCL domain containing 1 [Source:HGNC Symbol;Acc:HGNC:18206]
ENSG00000069493	1.73313	2.14358e-05	0.000636449	up	CLEC2D	C-type lectin domain family 2 member D [Source:HGNC Symbol;Acc:HGNC:14351]
ENSG00000105865	1.76873	0.00389722	0.0292807	up	DUS4L	dihydrouridine synthase 4 like [Source:HGNC Symbol;Acc:HGNC:21517]
ENSG00000187608	3.40273	3.42166e-06	0.000151676	up	ISG15	ISG15 ubiquitin-like modifier [Source:HGNC Symbol;Acc:HGNC:4053]
ENSG00000103855	1.5086	0.00246736	0.0212583	up	CD276	CD276 molecule [Source:HGNC Symbol;Acc:HGNC:19137]
ENSG00000196549	1.63606	3.5286e-10	7.82081e-08	up	MME	membrane metalloendopeptidase [Source:HGNC Symbol;Acc:HGNC:7154]
ENSG00000151287	1.67513	0.00478643	0.0338845	up	TEX30	testis expressed 30 [Source:HGNC Symbol;Acc:HGNC:25188]
ENSG00000143653	1.82959	0.00189411	0.0177057	up	SCCPDH	saccharopine dehydrogenase (putative) [Source:HGNC Symbol;Acc:HGNC:24275]
ENSG00000122884	2.59436	5.51622e-05	0.00130872	up	P4HA1	prolyl 4-hydroxylase subunit alpha 1 [Source:HGNC Symbol;Acc:HGNC:8546]
ENSG00000254726	3.24333	0.000229933	0.00380716	up	MEX3A	mex-3 RNA binding family member A [Source:HGNC Symbol;Acc:HGNC:33482]
ENSG00000130508	2.80002	0.000346872	0.00518912	up	PXDN	peroxidasin [Source:HGNC Symbol;Acc:HGNC:14966]
ENSG00000110917	1.13895	0.000492224	0.00678507	up	MLEC	malectin [Source:HGNC Symbol;Acc:HGNC:28973]
ENSG00000160131	2.21809	0.000122492	0.00239922	up	VMA21	VMA21, vacuolar ATPase assembly factor [Source:HGNC Symbol;Acc:HGNC:22082]
ENSG00000123552	2.29811	0.000347416	0.0051911	up	USP45	ubiquitin specific peptidase 45 [Source:HGNC Symbol;Acc:HGNC:20080]
ENSG00000087502	2.21807	0.00153962	0.0152316	up	ERGIC2	ERGIC and golgi 2 [Source:HGNC Symbol;Acc:HGNC:30208]
ENSG00000064692	1.88691	0.00631682	0.0407681	up	SNCAIP	synuclein alpha interacting protein [Source:HGNC Symbol;Acc:HGNC:11139]
ENSG00000102384	2.87591	0.0026728	0.0225262	up	CENPI	centromere protein I [Source:HGNC Symbol;Acc:HGNC:3968]
ENSG00000091317	1.72541	0.0062343	0.0404436	up	CMTM6	CKLF like MARVEL transmembrane domain containing 6 [Source:HGNC Symbol;Acc:HGNC:19177]
ENSG00000203747	2.97769	4.10705e-05	0.00104963	up	FCGR3A	Fc fragment of IgG receptor IIIa [Source:HGNC Symbol;Acc:HGNC:3619]
ENSG00000164211	1.73699	0.00236993	0.0207631	up	STARD4	StAR related lipid transfer domain containing 4 [Source:HGNC Symbol;Acc:HGNC:18058]
ENSG00000186074	1.78698	0.000583074	0.00762384	up	CD300LF	CD300 molecule like family member f [Source:HGNC Symbol;Acc:HGNC:29883]
ENSG00000137558	3.99206	4.14572e-07	2.63429e-05	up	PI15	peptidase inhibitor 15 [Source:HGNC Symbol;Acc:HGNC:8946]
ENSG00000151364	3.09675	0.00167248	0.0161404	up	KCTD14	potassium channel tetramerization domain containing 14 [Source:HGNC Symbol;Acc:HGNC:23295]
ENSG00000178896	1.44258	0.0078008	0.0474147	up	EXOSC4	exosome component 4 [Source:HGNC Symbol;Acc:HGNC:18189]
ENSG00000120526	2.66603	8.54851e-05	0.0018408	up	NUDCD1	NudC domain containing 1 [Source:HGNC Symbol;Acc:HGNC:24306]
ENSG00000178074	1.94079	0.000310664	0.00477691	up	C2orf69	chromosome 2 open reading frame 69 [Source:HGNC Symbol;Acc:HGNC:26799]
ENSG00000155304	2.44228	0.000709597	0.00868251	up	HSPA13	heat shock protein family A (Hsp70) member 13 [Source:HGNC Symbol;Acc:HGNC:11375]
ENSG00000155307	2.27518	0.000855461	0.00992421	up	SAMSN1	SAM domain, SH3 domain and nuclear localization signals 1 [Source:HGNC Symbol;Acc:HGNC:10528]
ENSG00000068912	1.97992	0.000973283	0.0108718	up	ERLEC1	endoplasmic reticulum lectin 1 [Source:HGNC Symbol;Acc:HGNC:25222]
ENSG00000272579	3.15286	0.00356265	0.0275271	up	AL136370.1	-
ENSG00000172115	1.79165	0.00486006	0.034244	up	CYCS	cytochrome c, somatic [Source:HGNC Symbol;Acc:HGNC:19986]
ENSG00000101882	1.43469	0.000807317	0.009532	up	NKAP	NFKB activating protein [Source:HGNC Symbol;Acc:HGNC:29873]
ENSG00000117862	1.3796	0.000558456	0.0073877	up	TXNDC12	thioredoxin domain containing 12 [Source:HGNC Symbol;Acc:HGNC:24626]
ENSG00000086061	2.56784	1.56116e-06	7.95277e-05	up	DNAJA1	DnaJ heat shock protein family (Hsp40) member A1 [Source:HGNC Symbol;Acc:HGNC:5229]
ENSG00000113583	1.69434	0.00182369	0.0172452	up	C5orf15	chromosome 5 open reading frame 15 [Source:HGNC Symbol;Acc:HGNC:20656]
ENSG00000162694	2.1002	0.000667849	0.00832078	up	EXTL2	exostosin like glycosyltransferase 2 [Source:HGNC Symbol;Acc:HGNC:3516]
ENSG00000162695	1.862	0.000951763	0.0106976	up	SLC30A7	solute carrier family 30 member 7 [Source:HGNC Symbol;Acc:HGNC:19306]
ENSG00000182379	2.02905	0.00217492	0.0195148	up	NXPH4	neurexophilin 4 [Source:HGNC Symbol;Acc:HGNC:8078]
ENSG00000115355	2.23213	0.000230698	0.00381732	up	CCDC88A	coiled-coil domain containing 88A [Source:HGNC Symbol;Acc:HGNC:25523]
ENSG00000119523	1.33159	0.000580232	0.00760017	up	ALG2	ALG2, alpha-1,3/1,6-mannosyltransferase [Source:HGNC Symbol;Acc:HGNC:23159]
ENSG00000211658	2.3691	0.00253736	0.0216739	up	IGLV3-27	immunoglobulin lambda variable 3-27 [Source:HGNC Symbol;Acc:HGNC:5910]
ENSG00000154277	3.70012	0.000357578	0.00530417	up	UCHL1	ubiquitin C-terminal hydrolase L1 [Source:HGNC Symbol;Acc:HGNC:12513]
ENSG00000156162	2.08113	4.36559e-05	0.00109866	up	DPY19L4	dpy-19 like 4 (C. elegans) [Source:HGNC Symbol;Acc:HGNC:27829]
ENSG00000104312	2.33605	1.68277e-05	0.000529495	up	RIPK2	receptor interacting serine/threonine kinase 2 [Source:HGNC Symbol;Acc:HGNC:10020]
ENSG00000163577	3.18774	3.45297e-05	0.00091935	up	EIF5A2	eukaryotic translation initiation factor 5A2 [Source:HGNC Symbol;Acc:HGNC:3301]
ENSG00000243449	2.33651	0.000282121	0.00443858	up	C4orf48	chromosome 4 open reading frame 48 [Source:HGNC Symbol;Acc:HGNC:34437]
ENSG00000135823	1.49954	0.00207037	0.0188742	up	STX6	syntaxin 6 [Source:HGNC Symbol;Acc:HGNC:11441]
ENSG00000277632	2.96347	2.0048e-05	0.000605202	up	CCL3	C-C motif chemokine ligand 3 [Source:HGNC Symbol;Acc:HGNC:10627]
ENSG00000131203	3.74333	2.29972e-07	1.6231e-05	up	IDO1	indoleamine 2,3-dioxygenase 1 [Source:HGNC Symbol;Acc:HGNC:6059]
ENSG00000273604	1.73064	0.00154816	0.0152974	up	EPOP	elongin BC and polycomb repressive complex 2 associated protein [Source:HGNC Symbol;Acc:HGNC:34493]
ENSG00000128641	2.30916	1.72649e-05	0.000538558	up	MYO1B	myosin IB [Source:HGNC Symbol;Acc:HGNC:7596]
ENSG00000072042	1.22929	0.0015125	0.0150221	up	RDH11	retinol dehydrogenase 11 (all-trans/9-cis/11-cis) [Source:HGNC Symbol;Acc:HGNC:17964]
ENSG00000175040	2.06126	0.00357079	0.0275501	up	CHST2	carbohydrate sulfotransferase 2 [Source:HGNC Symbol;Acc:HGNC:1970]
ENSG00000205268	2.46086	2.39399e-05	0.000699293	up	PDE7A	phosphodiesterase 7A [Source:HGNC Symbol;Acc:HGNC:8791]
ENSG00000099256	2.23924	0.00412986	0.0305216	up	PRTFDC1	phosphoribosyl transferase domain containing 1 [Source:HGNC Symbol;Acc:HGNC:23333]
ENSG00000145386	2.23761	0.00124612	0.0130591	up	CCNA2	cyclin A2 [Source:HGNC Symbol;Acc:HGNC:1578]
ENSG00000138600	1.01559	0.00291499	0.0239904	up	SPPL2A	signal peptide peptidase like 2A [Source:HGNC Symbol;Acc:HGNC:30227]
ENSG00000137807	2.01661	0.000213415	0.00359252	up	KIF23	kinesin family member 23 [Source:HGNC Symbol;Acc:HGNC:6392]
ENSG00000137804	1.6189	0.000697297	0.00858606	up	NUSAP1	nucleolar and spindle associated protein 1 [Source:HGNC Symbol;Acc:HGNC:18538]
ENSG00000137809	1.29565	0.00630098	0.0407075	up	ITGA11	integrin subunit alpha 11 [Source:HGNC Symbol;Acc:HGNC:6136]
ENSG00000203799	3.40517	2.20007e-06	0.000105283	up	CCDC162P	coiled-coil domain containing 162, pseudogene [Source:HGNC Symbol;Acc:HGNC:21565]
ENSG00000156802	2.78791	9.59575e-05	0.00200708	up	ATAD2	ATPase family, AAA domain containing 2 [Source:HGNC Symbol;Acc:HGNC:30123]
ENSG00000197279	2.16879	0.000922566	0.010486	up	ZNF165	zinc finger protein 165 [Source:HGNC Symbol;Acc:HGNC:12953]
ENSG00000169679	2.34093	0.00019253	0.003348	up	BUB1	BUB1 mitotic checkpoint serine/threonine kinase [Source:HGNC Symbol;Acc:HGNC:1148]
ENSG00000151466	1.92099	0.00227862	0.0201802	up	SCLT1	sodium channel and clathrin linker 1 [Source:HGNC Symbol;Acc:HGNC:26406]
ENSG00000163735	7.48294	1.21741e-11	3.89372e-09	up	CXCL5	C-X-C motif chemokine ligand 5 [Source:HGNC Symbol;Acc:HGNC:10642]
ENSG00000163739	3.42142	4.37053e-05	0.00109881	up	CXCL1	C-X-C motif chemokine ligand 1 [Source:HGNC Symbol;Acc:HGNC:4602]
ENSG00000028839	1.51511	0.00551731	0.0373688	up	TBPL1	TATA-box binding protein like 1 [Source:HGNC Symbol;Acc:HGNC:11589]
ENSG00000162065	1.25404	0.00733963	0.0453656	up	TBC1D24	TBC1 domain family member 24 [Source:HGNC Symbol;Acc:HGNC:29203]
ENSG00000162063	1.53018	0.000575942	0.00755573	up	CCNF	cyclin F [Source:HGNC Symbol;Acc:HGNC:1591]
ENSG00000162062	1.67733	0.00106353	0.0116582	up	C16orf59	chromosome 16 open reading frame 59 [Source:HGNC Symbol;Acc:HGNC:25849]
ENSG00000165490	2.1029	0.00250994	0.0215043	up	DDIAS	DNA damage induced apoptosis suppressor [Source:HGNC Symbol;Acc:HGNC:26351]
ENSG00000178202	1.77857	0.00102621	0.0113476	up	KDELC2	KDEL motif containing 2 [Source:HGNC Symbol;Acc:HGNC:28496]
ENSG00000117697	1.28876	0.00186617	0.0175048	up	NSL1	NSL1, MIS12 kinetochore complex component [Source:HGNC Symbol;Acc:HGNC:24548]
ENSG00000268902	6.65909	0.00435277	0.0316165	up	CSAG2	CSAG family member 2 [Source:HGNC Symbol;Acc:HGNC:16847]
ENSG00000138316	2.27834	2.44717e-05	0.000712358	up	ADAMTS14	ADAM metallopeptidase with thrombospondin type 1 motif 14 [Source:HGNC Symbol;Acc:HGNC:14899]
ENSG00000117122	3.44472	3.28722e-06	0.000147151	up	MFAP2	microfibrillar associated protein 2 [Source:HGNC Symbol;Acc:HGNC:7033]
ENSG00000087586	2.54809	1.42122e-06	7.32858e-05	up	AURKA	aurora kinase A [Source:HGNC Symbol;Acc:HGNC:11393]
ENSG00000132485	1.51249	0.00240451	0.0209427	up	ZRANB2	zinc finger RANBP2-type containing 2 [Source:HGNC Symbol;Acc:HGNC:13058]
ENSG00000128059	2.19168	0.000107603	0.00218554	up	PPAT	phosphoribosyl pyrophosphate amidotransferase [Source:HGNC Symbol;Acc:HGNC:9238]
ENSG00000152904	1.64546	0.00155891	0.0153668	up	GGPS1	geranylgeranyl diphosphate synthase 1 [Source:HGNC Symbol;Acc:HGNC:4249]
ENSG00000146376	1.7021	0.000597709	0.00774081	up	ARHGAP18	Rho GTPase activating protein 18 [Source:HGNC Symbol;Acc:HGNC:21035]
ENSG00000186340	1.71867	0.000591534	0.00769238	up	THBS2	thrombospondin 2 [Source:HGNC Symbol;Acc:HGNC:11786]
ENSG00000124164	1.19674	0.0083329	0.0496812	up	VAPB	VAMP associated protein B and C [Source:HGNC Symbol;Acc:HGNC:12649]
ENSG00000160991	2.03985	0.00359058	0.0276426	up	ORAI2	ORAI calcium release-activated calcium modulator 2 [Source:HGNC Symbol;Acc:HGNC:21667]
ENSG00000173905	1.36868	0.000803852	0.00950442	up	GOLIM4	golgi integral membrane protein 4 [Source:HGNC Symbol;Acc:HGNC:15448]
ENSG00000125977	1.47073	0.0042427	0.0310975	up	EIF2S2	eukaryotic translation initiation factor 2 subunit beta [Source:HGNC Symbol;Acc:HGNC:3266]
ENSG00000143401	2.58863	0.000601089	0.00777263	up	ANP32E	acidic nuclear phosphoprotein 32 family member E [Source:HGNC Symbol;Acc:HGNC:16673]
ENSG00000154380	1.52423	0.000188954	0.00329944	up	ENAH	enabled homolog (Drosophila) [Source:HGNC Symbol;Acc:HGNC:18271]
ENSG00000044459	1.81319	0.00372057	0.0283412	up	CNTLN	centlein [Source:HGNC Symbol;Acc:HGNC:23432]
ENSG00000132664	1.8928	6.59695e-05	0.00149092	up	POLR3F	RNA polymerase III subunit F [Source:HGNC Symbol;Acc:HGNC:15763]
ENSG00000147224	1.38115	0.000545789	0.00727728	up	PRPS1	phosphoribosyl pyrophosphate synthetase 1 [Source:HGNC Symbol;Acc:HGNC:9462]
ENSG00000219438	3.29685	0.00554846	0.0374789	up	FAM19A5	family with sequence similarity 19 member A5, C-C motif chemokine like [Source:HGNC Symbol;Acc:HGNC:21592]
ENSG00000272666	2.48094	0.00129992	0.0134477	up	U62317.2	-
ENSG00000156384	1.67645	0.00298298	0.0243919	up	SFR1	SWI5 dependent homologous recombination repair protein 1 [Source:HGNC Symbol;Acc:HGNC:29574]
ENSG00000134668	2.62383	0.00100644	0.0111729	up	SPOCD1	SPOC domain containing 1 [Source:HGNC Symbol;Acc:HGNC:26338]
ENSG00000111012	2.58319	2.03764e-05	0.000612188	up	CYP27B1	cytochrome P450 family 27 subfamily B member 1 [Source:HGNC Symbol;Acc:HGNC:2606]
ENSG00000162616	2.39755	0.00115825	0.012413	up	DNAJB4	DnaJ heat shock protein family (Hsp40) member B4 [Source:HGNC Symbol;Acc:HGNC:14886]
ENSG00000165046	2.24562	0.0017905	0.0169886	up	LETM2	leucine zipper and EF-hand containing transmembrane protein 2 [Source:HGNC Symbol;Acc:HGNC:14648]
ENSG00000101343	1.39557	0.00262836	0.0222482	up	CRNKL1	crooked neck pre-mRNA splicing factor 1 [Source:HGNC Symbol;Acc:HGNC:15762]
ENSG00000176692	2.59843	0.0020294	0.018619	up	FOXC2	forkhead box C2 [Source:HGNC Symbol;Acc:HGNC:3801]
ENSG00000106537	1.77475	0.00256788	0.0218807	up	TSPAN13	tetraspanin 13 [Source:HGNC Symbol;Acc:HGNC:21643]
ENSG00000106536	3.16144	0.00240704	0.0209466	up	POU6F2	POU class 6 homeobox 2 [Source:HGNC Symbol;Acc:HGNC:21694]
ENSG00000120438	1.66764	0.00426041	0.0311751	up	TCP1	t-complex 1 [Source:HGNC Symbol;Acc:HGNC:11655]
ENSG00000137745	8.16048	1.75992e-15	1.48226e-12	up	MMP13	matrix metallopeptidase 13 [Source:HGNC Symbol;Acc:HGNC:7159]
ENSG00000157827	2.3154	0.000524243	0.00710243	up	FMNL2	formin like 2 [Source:HGNC Symbol;Acc:HGNC:18267]
ENSG00000124875	3.88834	6.26646e-13	2.59565e-10	up	CXCL6	C-X-C motif chemokine ligand 6 [Source:HGNC Symbol;Acc:HGNC:10643]
ENSG00000136824	2.35506	0.00460894	0.0329525	up	SMC2	structural maintenance of chromosomes 2 [Source:HGNC Symbol;Acc:HGNC:14011]
ENSG00000175595	1.41558	0.00214441	0.0192959	up	ERCC4	ERCC excision repair 4, endonuclease catalytic subunit [Source:HGNC Symbol;Acc:HGNC:3436]
ENSG00000108700	3.50417	1.14311e-05	0.000396745	up	CCL8	C-C motif chemokine ligand 8 [Source:HGNC Symbol;Acc:HGNC:10635]
ENSG00000131650	2.8449	0.000891979	0.0102304	up	KREMEN2	kringle containing transmembrane protein 2 [Source:HGNC Symbol;Acc:HGNC:18797]
ENSG00000132300	1.40179	0.00322518	0.0257311	up	PTCD3	pentatricopeptide repeat domain 3 [Source:HGNC Symbol;Acc:HGNC:24717]
ENSG00000133657	2.40908	0.000361704	0.00534547	up	ATP13A3	ATPase 13A3 [Source:HGNC Symbol;Acc:HGNC:24113]
ENSG00000088451	2.0235	0.00680903	0.043054	up	TGDS	TDP-glucose 4,6-dehydratase [Source:HGNC Symbol;Acc:HGNC:20324]
ENSG00000064102	2.03109	0.00668276	0.0425002	up	INTS13	integrator complex subunit 13 [Source:HGNC Symbol;Acc:HGNC:20174]
ENSG00000087470	1.72098	0.00317856	0.0254718	up	DNM1L	dynamin 1 like [Source:HGNC Symbol;Acc:HGNC:2973]
ENSG00000092978	1.69713	0.00292761	0.0240481	up	GPATCH2	G-patch domain containing 2 [Source:HGNC Symbol;Acc:HGNC:25499]
ENSG00000115946	1.63748	7.71672e-05	0.00169105	up	PNO1	partner of NOB1 homolog [Source:HGNC Symbol;Acc:HGNC:32790]
ENSG00000056277	1.97616	5.36651e-05	0.00128283	up	ZNF280C	zinc finger protein 280C [Source:HGNC Symbol;Acc:HGNC:25955]
ENSG00000166598	2.61604	6.48844e-06	0.000256162	up	HSP90B1	heat shock protein 90 beta family member 1 [Source:HGNC Symbol;Acc:HGNC:12028]
ENSG00000168542	2.02268	4.25232e-05	0.00107767	up	COL3A1	collagen type III alpha 1 chain [Source:HGNC Symbol;Acc:HGNC:2201]
ENSG00000091409	2.29465	0.000609085	0.00783992	up	ITGA6	integrin subunit alpha 6 [Source:HGNC Symbol;Acc:HGNC:6142]
ENSG00000187109	1.72978	0.00229877	0.020323	up	NAP1L1	nucleosome assembly protein 1 like 1 [Source:HGNC Symbol;Acc:HGNC:7637]
ENSG00000196591	2.40723	0.00251069	0.0215043	up	HDAC2	histone deacetylase 2 [Source:HGNC Symbol;Acc:HGNC:4853]
ENSG00000164109	1.96742	2.83592e-05	0.000797054	up	MAD2L1	mitotic arrest deficient 2 like 1 [Source:HGNC Symbol;Acc:HGNC:6763]
ENSG00000171700	1.28271	0.00244659	0.0211343	up	RGS19	regulator of G protein signaling 19 [Source:HGNC Symbol;Acc:HGNC:13735]
ENSG00000176731	1.92937	0.0074489	0.0458381	up	C8orf59	chromosome 8 open reading frame 59 [Source:HGNC Symbol;Acc:HGNC:32235]
ENSG00000057663	1.60967	0.00294434	0.0241619	up	ATG5	autophagy related 5 [Source:HGNC Symbol;Acc:HGNC:589]
ENSG00000162961	1.72715	5.78318e-05	0.00135174	up	DPY30	dpy-30, histone methyltransferase complex regulatory subunit [Source:HGNC Symbol;Acc:HGNC:24590]
ENSG00000136378	2.29061	0.00073124	0.00889504	up	ADAMTS7	ADAM metallopeptidase with thrombospondin type 1 motif 7 [Source:HGNC Symbol;Acc:HGNC:223]
ENSG00000125484	1.13858	0.00628984	0.0406563	up	GTF3C4	general transcription factor IIIC subunit 4 [Source:HGNC Symbol;Acc:HGNC:4667]
ENSG00000164985	1.7253	0.00328594	0.0260351	up	PSIP1	PC4 and SFRS1 interacting protein 1 [Source:HGNC Symbol;Acc:HGNC:9527]
ENSG00000198707	2.30549	0.00238463	0.0208702	up	CEP290	centrosomal protein 290 [Source:HGNC Symbol;Acc:HGNC:29021]
ENSG00000157168	3.14084	0.000145564	0.00271036	up	NRG1	neuregulin 1 [Source:HGNC Symbol;Acc:HGNC:7997]
ENSG00000079150	1.90745	0.0019078	0.0177876	up	FKBP7	FK506 binding protein 7 [Source:HGNC Symbol;Acc:HGNC:3723]
ENSG00000075303	1.88614	0.00491517	0.0345072	up	SLC25A40	solute carrier family 25 member 40 [Source:HGNC Symbol;Acc:HGNC:29680]
ENSG00000147601	1.74414	0.00694904	0.043599	up	TERF1	telomeric repeat binding factor 1 [Source:HGNC Symbol;Acc:HGNC:11728]
ENSG00000071539	2.29916	0.00031849	0.00485362	up	TRIP13	thyroid hormone receptor interactor 13 [Source:HGNC Symbol;Acc:HGNC:12307]
ENSG00000071537	1.63265	0.000731038	0.00889504	up	SEL1L	SEL1L ERAD E3 ligase adaptor subunit [Source:HGNC Symbol;Acc:HGNC:10717]
ENSG00000111863	2.04978	0.00832576	0.0496734	up	ADTRP	androgen dependent TFPI regulating protein [Source:HGNC Symbol;Acc:HGNC:21214]
ENSG00000114999	1.5475	0.00406741	0.0302171	up	TTL	tubulin tyrosine ligase [Source:HGNC Symbol;Acc:HGNC:21586]
ENSG00000224607	3.82411	0.000234004	0.00385939	up	IGKV1D-27	immunoglobulin kappa variable 1D-27 (pseudogene) [Source:HGNC Symbol;Acc:HGNC:5751]
ENSG00000064313	1.5348	0.00406113	0.0302068	up	TAF2	TATA-box binding protein associated factor 2 [Source:HGNC Symbol;Acc:HGNC:11536]
ENSG00000210184	2.18707	0.00292169	0.0240166	up	MT-TS2	mitochondrially encoded tRNA serine 2 (AGU/C) [Source:HGNC Symbol;Acc:HGNC:7498]
ENSG00000254087	1.8395	0.00494829	0.0346531	up	LYN	LYN proto-oncogene, Src family tyrosine kinase [Source:HGNC Symbol;Acc:HGNC:6735]
ENSG00000157657	1.83806	0.0036459	0.0279709	up	ZNF618	zinc finger protein 618 [Source:HGNC Symbol;Acc:HGNC:29416]
ENSG00000184661	2.3531	4.7022e-05	0.00116253	up	CDCA2	cell division cycle associated 2 [Source:HGNC Symbol;Acc:HGNC:14623]
ENSG00000185222	2.32215	6.6268e-05	0.00149378	up	TCEAL9	transcription elongation factor A like 9 [Source:HGNC Symbol;Acc:HGNC:30084]
ENSG00000198018	1.53283	0.00534611	0.0364624	up	ENTPD7	ectonucleoside triphosphate diphosphohydrolase 7 [Source:HGNC Symbol;Acc:HGNC:19745]
ENSG00000163918	2.27172	4.6987e-05	0.00116253	up	RFC4	replication factor C subunit 4 [Source:HGNC Symbol;Acc:HGNC:9972]
ENSG00000276070	2.46623	3.85258e-06	0.000167833	up	CCL4L2	C-C motif chemokine ligand 4 like 2 [Source:HGNC Symbol;Acc:HGNC:24066]
ENSG00000134375	1.07692	0.00731468	0.0452873	up	TIMM17A	translocase of inner mitochondrial membrane 17A [Source:HGNC Symbol;Acc:HGNC:17315]
ENSG00000102172	1.999	0.000120945	0.00237814	up	SMS	spermine synthase [Source:HGNC Symbol;Acc:HGNC:11123]
ENSG00000108813	2.39798	0.00769083	0.0469836	up	DLX4	distal-less homeobox 4 [Source:HGNC Symbol;Acc:HGNC:2917]
ENSG00000173674	1.9858	0.000949534	0.0106773	up	EIF1AX	eukaryotic translation initiation factor 1A, X-linked [Source:HGNC Symbol;Acc:HGNC:3250]
ENSG00000121594	3.18961	5.95621e-09	7.7977e-07	up	CD80	CD80 molecule [Source:HGNC Symbol;Acc:HGNC:1700]
ENSG00000125257	1.98483	0.00197602	0.0183021	up	ABCC4	ATP binding cassette subfamily C member 4 [Source:HGNC Symbol;Acc:HGNC:55]
ENSG00000143498	2.11073	0.000412112	0.00592648	up	TAF1A	TATA-box binding protein associated factor, RNA polymerase I subunit A [Source:HGNC Symbol;Acc:HGNC:11532]
ENSG00000150093	1.46929	0.00224776	0.0199969	up	ITGB1	integrin subunit beta 1 [Source:HGNC Symbol;Acc:HGNC:6153]
ENSG00000216490	2.23347	0.000258735	0.00415341	up	IFI30	IFI30, lysosomal thiol reductase [Source:HGNC Symbol;Acc:HGNC:5398]
ENSG00000015475	1.56228	4.71652e-05	0.00116379	up	BID	BH3 interacting domain death agonist [Source:HGNC Symbol;Acc:HGNC:1050]
ENSG00000125835	1.51595	0.000943116	0.0106383	up	SNRPB	small nuclear ribonucleoprotein polypeptides B and B1 [Source:HGNC Symbol;Acc:HGNC:11153]
ENSG00000122643	2.63241	0.000384824	0.00562043	up	NT5C3A	5'-nucleotidase, cytosolic IIIA [Source:HGNC Symbol;Acc:HGNC:17820]
ENSG00000122641	4.42911	7.98972e-23	6.72921e-19	up	INHBA	inhibin beta A subunit [Source:HGNC Symbol;Acc:HGNC:6066]
ENSG00000011201	2.85015	0.000705161	0.00864498	up	ANOS1	anosmin 1 [Source:HGNC Symbol;Acc:HGNC:6211]
ENSG00000164610	1.38289	0.00242001	0.0210053	up	RP9	retinitis pigmentosa 9 (autosomal dominant) [Source:HGNC Symbol;Acc:HGNC:10288]
ENSG00000198930	17.2282	0.00120289	0.0127242	up	CSAG1	chondrosarcoma associated gene 1 [Source:HGNC Symbol;Acc:HGNC:24294]
ENSG00000120647	1.45006	0.00730463	0.0452701	up	CCDC77	coiled-coil domain containing 77 [Source:HGNC Symbol;Acc:HGNC:28203]
ENSG00000065911	1.98108	0.00100235	0.0111373	up	MTHFD2	methylenetetrahydrofolate dehydrogenase (NADP+ dependent) 2, methenyltetrahydrofolate cyclohydrolase [Source:HGNC Symbol;Acc:HGNC:7434]
ENSG00000177917	1.41566	0.00343409	0.026822	up	ARL6IP6	ADP ribosylation factor like GTPase 6 interacting protein 6 [Source:HGNC Symbol;Acc:HGNC:24048]
ENSG00000247626	1.24216	0.00210859	0.0190764	up	MARS2	methionyl-tRNA synthetase 2, mitochondrial [Source:HGNC Symbol;Acc:HGNC:25133]
ENSG00000150636	1.59458	0.00777815	0.0473682	up	CCDC102B	coiled-coil domain containing 102B [Source:HGNC Symbol;Acc:HGNC:26295]
ENSG00000095739	2.63343	0.00160706	0.0156597	up	BAMBI	BMP and activin membrane bound inhibitor [Source:HGNC Symbol;Acc:HGNC:30251]
ENSG00000223749	4.11296	9.52076e-12	3.08412e-09	up	MIR503HG	MIR503 host gene [Source:HGNC Symbol;Acc:HGNC:28258]
ENSG00000129521	1.83607	0.00436999	0.0317198	up	EGLN3	egl-9 family hypoxia inducible factor 3 [Source:HGNC Symbol;Acc:HGNC:14661]
ENSG00000173588	2.07807	0.00341189	0.026724	up	CEP83	centrosomal protein 83 [Source:HGNC Symbol;Acc:HGNC:17966]
ENSG00000170802	1.335	0.000817495	0.00959878	up	FOXN2	forkhead box N2 [Source:HGNC Symbol;Acc:HGNC:5281]
ENSG00000116035	2.49156	0.00232637	0.0204762	up	VAX2	ventral anterior homeobox 2 [Source:HGNC Symbol;Acc:HGNC:12661]
ENSG00000189362	2.14161	0.000149192	0.00276568	up	NEMP2	nuclear envelope integral membrane protein 2 [Source:HGNC Symbol;Acc:HGNC:33700]
ENSG00000105810	1.86053	1.0247e-05	0.000364092	up	CDK6	cyclin dependent kinase 6 [Source:HGNC Symbol;Acc:HGNC:1777]
ENSG00000105819	1.37732	0.00247003	0.0212714	up	PMPCB	peptidase, mitochondrial processing beta subunit [Source:HGNC Symbol;Acc:HGNC:9119]
ENSG00000135677	1.28459	0.00032709	0.00496074	up	GNS	glucosamine (N-acetyl)-6-sulfatase [Source:HGNC Symbol;Acc:HGNC:4422]
ENSG00000124333	1.98578	0.00361339	0.0277844	up	VAMP7	vesicle associated membrane protein 7 [Source:HGNC Symbol;Acc:HGNC:11486]
ENSG00000101224	1.79554	0.00538102	0.0366475	up	CDC25B	cell division cycle 25B [Source:HGNC Symbol;Acc:HGNC:1726]
ENSG00000070718	1.5224	0.000547329	0.00728532	up	AP3M2	adaptor related protein complex 3 mu 2 subunit [Source:HGNC Symbol;Acc:HGNC:570]
ENSG00000129472	1.24041	0.00586928	0.0389339	up	RAB2B	RAB2B, member RAS oncogene family [Source:HGNC Symbol;Acc:HGNC:20246]
ENSG00000100575	1.58448	0.000544132	0.00726928	up	TIMM9	translocase of inner mitochondrial membrane 9 [Source:HGNC Symbol;Acc:HGNC:11819]
ENSG00000181915	1.58951	1.02215e-05	0.000363755	up	ADO	2-aminoethanethiol dioxygenase [Source:HGNC Symbol;Acc:HGNC:23506]
ENSG00000155959	3.50284	5.71082e-06	0.000231243	up	VBP1	VHL binding protein 1 [Source:HGNC Symbol;Acc:HGNC:12662]
ENSG00000106366	2.45269	0.00434377	0.0315839	up	SERPINE1	serpin family E member 1 [Source:HGNC Symbol;Acc:HGNC:8583]
ENSG00000178966	2.41511	0.000360386	0.00533686	up	RMI1	RecQ mediated genome instability 1 [Source:HGNC Symbol;Acc:HGNC:25764]
ENSG00000166130	2.66847	7.00393e-08	6.14926e-06	up	IKBIP	IKBKB interacting protein [Source:HGNC Symbol;Acc:HGNC:26430]
ENSG00000126790	1.58739	0.00123251	0.0129488	up	L3HYPDH	trans-L-3-hydroxyproline dehydratase [Source:HGNC Symbol;Acc:HGNC:20488]
ENSG00000128595	1.72669	0.00310512	0.0250822	up	CALU	calumenin [Source:HGNC Symbol;Acc:HGNC:1458]
ENSG00000128590	1.61945	4.91853e-05	0.00120306	up	DNAJB9	DnaJ heat shock protein family (Hsp40) member B9 [Source:HGNC Symbol;Acc:HGNC:6968]
ENSG00000155545	1.52984	0.00681819	0.0430796	up	MIER3	MIER family member 3 [Source:HGNC Symbol;Acc:HGNC:26678]
ENSG00000147687	2.12603	0.00171384	0.0164317	up	TATDN1	TatD DNase domain containing 1 [Source:HGNC Symbol;Acc:HGNC:24220]
ENSG00000188343	1.94341	2.55488e-07	1.77676e-05	up	FAM92A	family with sequence similarity 92 member A [Source:HGNC Symbol;Acc:HGNC:30452]
ENSG00000145194	2.00535	6.6553e-05	0.00149741	up	ECE2	endothelin converting enzyme 2 [Source:HGNC Symbol;Acc:HGNC:13275]
ENSG00000240024	2.48578	5.04201e-05	0.00122969	up	LINC00888	long intergenic non-protein coding RNA 888 [Source:HGNC Symbol;Acc:HGNC:48575]
ENSG00000141682	1.98895	0.00142889	0.0144012	up	PMAIP1	phorbol-12-myristate-13-acetate-induced protein 1 [Source:HGNC Symbol;Acc:HGNC:9108]
ENSG00000138346	2.70207	0.00240652	0.0209466	up	DNA2	DNA replication helicase/nuclease 2 [Source:HGNC Symbol;Acc:HGNC:2939]
ENSG00000101974	2.24179	0.00228971	0.0202571	up	ATP11C	ATPase phospholipid transporting 11C [Source:HGNC Symbol;Acc:HGNC:13554]
ENSG00000169248	6.30006	2.42921e-11	7.05505e-09	up	CXCL11	C-X-C motif chemokine ligand 11 [Source:HGNC Symbol;Acc:HGNC:10638]
ENSG00000169245	5.68118	9.55838e-10	1.78897e-07	up	CXCL10	C-X-C motif chemokine ligand 10 [Source:HGNC Symbol;Acc:HGNC:10637]
ENSG00000117228	2.37516	0.000403054	0.0058194	up	GBP1	guanylate binding protein 1 [Source:HGNC Symbol;Acc:HGNC:4182]
ENSG00000117222	1.21132	0.00836386	0.0497715	up	RBBP5	RB binding protein 5, histone lysine methyltransferase complex subunit [Source:HGNC Symbol;Acc:HGNC:9888]
ENSG00000229152	3.42701	2.22675e-07	1.59829e-05	up	ANKRD10-IT1	ANKRD10 intronic transcript 1 [Source:HGNC Symbol;Acc:HGNC:39891]
ENSG00000064933	1.85128	0.000487635	0.00673282	up	PMS1	PMS1 homolog 1, mismatch repair system component [Source:HGNC Symbol;Acc:HGNC:9121]
ENSG00000115267	2.27129	0.000131643	0.00252944	up	IFIH1	interferon induced with helicase C domain 1 [Source:HGNC Symbol;Acc:HGNC:18873]
ENSG00000196236	1.51487	0.00245366	0.0211737	up	XPNPEP3	X-prolyl aminopeptidase 3 [Source:HGNC Symbol;Acc:HGNC:28052]
ENSG00000154920	1.69455	0.000206694	0.00351923	up	EME1	essential meiotic structure-specific endonuclease 1 [Source:HGNC Symbol;Acc:HGNC:24965]
ENSG00000164220	1.90208	0.00150217	0.0149313	up	F2RL2	coagulation factor II thrombin receptor like 2 [Source:HGNC Symbol;Acc:HGNC:3539]
ENSG00000120217	2.41228	0.000680741	0.00844742	up	CD274	CD274 molecule [Source:HGNC Symbol;Acc:HGNC:17635]
ENSG00000256594	2.04701	4.06967e-05	0.00104354	up	AC010186.2	-
ENSG00000125538	3.15252	3.31213e-05	0.000895055	up	IL1B	interleukin 1 beta [Source:HGNC Symbol;Acc:HGNC:5992]
ENSG00000136231	2.49813	0.000708488	0.00867314	up	IGF2BP3	insulin like growth factor 2 mRNA binding protein 3 [Source:HGNC Symbol;Acc:HGNC:28868]
ENSG00000127586	1.60523	1.35764e-06	7.10219e-05	up	CHTF18	chromosome transmission fidelity factor 18 [Source:HGNC Symbol;Acc:HGNC:18435]
ENSG00000165891	2.32996	2.77894e-05	0.00078453	up	E2F7	E2F transcription factor 7 [Source:HGNC Symbol;Acc:HGNC:23820]
ENSG00000122958	1.56339	0.00730998	0.045281	up	VPS26A	VPS26, retromer complex component A [Source:HGNC Symbol;Acc:HGNC:12711]
ENSG00000170385	1.86813	0.000414909	0.00595316	up	SLC30A1	solute carrier family 30 member 1 [Source:HGNC Symbol;Acc:HGNC:11012]
ENSG00000128383	2.2381	0.00674546	0.0427605	up	APOBEC3A	apolipoprotein B mRNA editing enzyme catalytic subunit 3A [Source:HGNC Symbol;Acc:HGNC:17343]
ENSG00000129810	2.36726	0.0010895	0.0118453	up	SGO1	shugoshin 1 [Source:HGNC Symbol;Acc:HGNC:25088]
ENSG00000280120	2.14628	0.000507887	0.00695921	up	AC073857.1	-
ENSG00000119969	2.27064	0.000525516	0.00710343	up	HELLS	helicase, lymphoid-specific [Source:HGNC Symbol;Acc:HGNC:4861]
ENSG00000076641	1.70364	0.000204632	0.00349136	up	PAG1	phosphoprotein membrane anchor with glycosphingolipid microdomains 1 [Source:HGNC Symbol;Acc:HGNC:30043]
ENSG00000101888	2.07769	0.0015549	0.0153467	up	NXT2	nuclear transport factor 2 like export factor 2 [Source:HGNC Symbol;Acc:HGNC:18151]
ENSG00000156970	1.803	0.00143335	0.0144404	up	BUB1B	BUB1 mitotic checkpoint serine/threonine kinase B [Source:HGNC Symbol;Acc:HGNC:1149]
ENSG00000121621	3.00924	0.000172339	0.00308205	up	KIF18A	kinesin family member 18A [Source:HGNC Symbol;Acc:HGNC:29441]
ENSG00000269343	1.47399	0.00702305	0.0439454	up	ZNF587B	zinc finger protein 587B [Source:HGNC Symbol;Acc:HGNC:37142]
ENSG00000109881	2.37332	9.4977e-05	0.00199318	up	CCDC34	coiled-coil domain containing 34 [Source:HGNC Symbol;Acc:HGNC:25079]
ENSG00000111602	1.49161	0.00149887	0.0149161	up	TIMELESS	timeless circadian clock [Source:HGNC Symbol;Acc:HGNC:11813]
ENSG00000118600	1.45234	0.000204207	0.00349012	up	TMEM5	transmembrane protein 5 [Source:HGNC Symbol;Acc:HGNC:13530]
ENSG00000168062	2.68329	0.00295301	0.0242095	up	BATF2	basic leucine zipper ATF-like transcription factor 2 [Source:HGNC Symbol;Acc:HGNC:25163]
ENSG00000162377	1.30745	0.00085419	0.00991401	up	COA7	cytochrome c oxidase assembly factor 7 (putative) [Source:HGNC Symbol;Acc:HGNC:25716]
ENSG00000254521	2.812	0.000468772	0.00653307	up	SIGLEC12	sialic acid binding Ig like lectin 12 (gene/pseudogene) [Source:HGNC Symbol;Acc:HGNC:15482]
ENSG00000104341	2.31696	6.8083e-06	0.000265471	up	LAPTM4B	lysosomal protein transmembrane 4 beta [Source:HGNC Symbol;Acc:HGNC:13646]
ENSG00000164694	2.91167	0.000100045	0.0020754	up	FNDC1	fibronectin type III domain containing 1 [Source:HGNC Symbol;Acc:HGNC:21184]
ENSG00000164692	1.49625	0.00301173	0.0245582	up	COL1A2	collagen type I alpha 2 chain [Source:HGNC Symbol;Acc:HGNC:2198]
ENSG00000167900	1.69586	0.00060437	0.00780308	up	TK1	thymidine kinase 1 [Source:HGNC Symbol;Acc:HGNC:11830]
ENSG00000160336	1.71729	0.000495562	0.0068162	up	ZNF761	zinc finger protein 761 [Source:HGNC Symbol;Acc:HGNC:23179]
ENSG00000137462	2.31465	0.00148732	0.0148304	up	TLR2	toll like receptor 2 [Source:HGNC Symbol;Acc:HGNC:11848]
ENSG00000125703	1.9769	0.00645592	0.0414232	up	ATG4C	autophagy related 4C cysteine peptidase [Source:HGNC Symbol;Acc:HGNC:16040]
ENSG00000254893	2.25956	0.00638052	0.0410638	up	AC113404.3	Ras-related protein Rap-1b-like protein [Source:UniProtKB/Swiss-Prot;Acc:A6NIZ1]
ENSG00000046604	1.85376	0.00159686	0.0155724	up	DSG2	desmoglein 2 [Source:HGNC Symbol;Acc:HGNC:3049]
ENSG00000040608	2.22874	2.00105e-07	1.46552e-05	up	RTN4R	reticulon 4 receptor [Source:HGNC Symbol;Acc:HGNC:18601]
ENSG00000188010	1.85612	0.00684136	0.0431828	up	MORN2	MORN repeat containing 2 [Source:HGNC Symbol;Acc:HGNC:30166]
ENSG00000170881	1.96385	0.000125287	0.00244074	up	RNF139	ring finger protein 139 [Source:HGNC Symbol;Acc:HGNC:17023]
ENSG00000130829	3.7268	6.03402e-07	3.6387e-05	up	DUSP9	dual specificity phosphatase 9 [Source:HGNC Symbol;Acc:HGNC:3076]
ENSG00000158402	2.54252	2.6951e-05	0.000765135	up	CDC25C	cell division cycle 25C [Source:HGNC Symbol;Acc:HGNC:1727]
ENSG00000117724	2.24515	0.000210339	0.00355732	up	CENPF	centromere protein F [Source:HGNC Symbol;Acc:HGNC:1857]
ENSG00000122565	2.19075	0.000146366	0.00272129	up	CBX3	chromobox 3 [Source:HGNC Symbol;Acc:HGNC:1553]
ENSG00000170264	2.58066	3.39575e-05	0.000910832	up	FAM161A	family with sequence similarity 161 member A [Source:HGNC Symbol;Acc:HGNC:25808]
ENSG00000144355	4.9366	1.7674e-07	1.33304e-05	up	DLX1	distal-less homeobox 1 [Source:HGNC Symbol;Acc:HGNC:2914]
ENSG00000144354	1.78476	5.62586e-06	0.000229634	up	CDCA7	cell division cycle associated 7 [Source:HGNC Symbol;Acc:HGNC:14628]
ENSG00000163734	4.06643	1.45431e-06	7.46872e-05	up	CXCL3	C-X-C motif chemokine ligand 3 [Source:HGNC Symbol;Acc:HGNC:4604]
ENSG00000139218	1.28396	0.00166189	0.0160823	up	SCAF11	SR-related CTD associated factor 11 [Source:HGNC Symbol;Acc:HGNC:10784]
ENSG00000139211	2.28532	0.00410757	0.0304358	up	AMIGO2	adhesion molecule with Ig like domain 2 [Source:HGNC Symbol;Acc:HGNC:24073]
ENSG00000111196	1.73506	3.67052e-05	0.000965068	up	MAGOHB	mago homolog B, exon junction complex core component [Source:HGNC Symbol;Acc:HGNC:25504]
ENSG00000180628	2.14515	0.00366528	0.0280638	up	PCGF5	polycomb group ring finger 5 [Source:HGNC Symbol;Acc:HGNC:28264]
ENSG00000188452	2.62396	0.00325158	0.0258602	up	CERKL	ceramide kinase like [Source:HGNC Symbol;Acc:HGNC:21699]
ENSG00000132530	2.12345	0.000207983	0.00353404	up	XAF1	XIAP associated factor 1 [Source:HGNC Symbol;Acc:HGNC:30932]
ENSG00000088305	3.06641	1.06336e-07	8.66703e-06	up	DNMT3B	DNA methyltransferase 3 beta [Source:HGNC Symbol;Acc:HGNC:2979]
ENSG00000101407	1.19907	0.002441	0.0211325	up	TTI1	TELO2 interacting protein 1 [Source:HGNC Symbol;Acc:HGNC:29029]
ENSG00000228294	4.08385	7.02339e-05	0.00156077	up	BMS1P17	BMS1, ribosome biogenesis factor pseudogene 17 [Source:HGNC Symbol;Acc:HGNC:49162]
ENSG00000181333	2.93896	0.00146548	0.0146763	up	HEPHL1	hephaestin like 1 [Source:HGNC Symbol;Acc:HGNC:30477]
ENSG00000123545	2.27823	0.000238516	0.00391336	up	NDUFAF4	NADH:ubiquinone oxidoreductase complex assembly factor 4 [Source:HGNC Symbol;Acc:HGNC:21034]
ENSG00000156787	2.49923	0.00108603	0.0118177	up	TBC1D31	TBC1 domain family member 31 [Source:HGNC Symbol;Acc:HGNC:30888]
ENSG00000123095	2.3776	8.97425e-06	0.000327204	up	BHLHE41	basic helix-loop-helix family member e41 [Source:HGNC Symbol;Acc:HGNC:16617]
ENSG00000153147	1.85422	0.00315887	0.0253865	up	SMARCA5	SWI/SNF related, matrix associated, actin dependent regulator of chromatin, subfamily a, member 5 [Source:HGNC Symbol;Acc:HGNC:11101]
ENSG00000128513	2.01539	0.00126632	0.0132215	up	POT1	protection of telomeres 1 [Source:HGNC Symbol;Acc:HGNC:17284]
ENSG00000159593	1.89716	0.00208801	0.0189597	up	NAE1	NEDD8 activating enzyme E1 subunit 1 [Source:HGNC Symbol;Acc:HGNC:621]
ENSG00000005436	1.95715	0.000831259	0.00971032	up	GCFC2	GC-rich sequence DNA-binding factor 2 [Source:HGNC Symbol;Acc:HGNC:1317]
ENSG00000134308	1.34929	0.00373879	0.0284285	up	YWHAQ	tyrosine 3-monooxygenase/tryptophan 5-monooxygenase activation protein theta [Source:HGNC Symbol;Acc:HGNC:12854]
ENSG00000180806	4.01569	2.63863e-11	7.57617e-09	up	HOXC9	homeobox C9 [Source:HGNC Symbol;Acc:HGNC:5130]
ENSG00000151229	2.40376	0.000799039	0.00946522	up	SLC2A13	solute carrier family 2 member 13 [Source:HGNC Symbol;Acc:HGNC:15956]
ENSG00000082898	1.80811	0.00734097	0.0453656	up	XPO1	exportin 1 [Source:HGNC Symbol;Acc:HGNC:12825]
ENSG00000181038	1.1742	0.00288061	0.0238013	up	METTL23	methyltransferase like 23 [Source:HGNC Symbol;Acc:HGNC:26988]
ENSG00000168116	2.77864	5.13275e-05	0.00124413	up	KIAA1586	KIAA1586 [Source:HGNC Symbol;Acc:HGNC:21360]
ENSG00000111875	2.10547	3.41577e-05	0.00091523	up	ASF1A	anti-silencing function 1A histone chaperone [Source:HGNC Symbol;Acc:HGNC:20995]
ENSG00000102081	1.66721	0.00600362	0.0394522	up	FMR1	fragile X mental retardation 1 [Source:HGNC Symbol;Acc:HGNC:3775]
ENSG00000152952	3.0323	2.87571e-05	0.00080599	up	PLOD2	procollagen-lysine,2-oxoglutarate 5-dioxygenase 2 [Source:HGNC Symbol;Acc:HGNC:9082]
ENSG00000196417	1.2668	0.00123642	0.012979	up	ZNF765	zinc finger protein 765 [Source:HGNC Symbol;Acc:HGNC:25092]
ENSG00000196418	2.35565	1.2103e-05	0.000416629	up	ZNF124	zinc finger protein 124 [Source:HGNC Symbol;Acc:HGNC:12907]
ENSG00000179041	1.18362	0.00731313	0.0452873	up	RRS1	ribosome biogenesis regulator homolog [Source:HGNC Symbol;Acc:HGNC:17083]
ENSG00000173726	1.68585	0.00236176	0.020706	up	TOMM20	translocase of outer mitochondrial membrane 20 [Source:HGNC Symbol;Acc:HGNC:20947]
ENSG00000124193	1.4512	0.000201593	0.00346506	up	SRSF6	serine and arginine rich splicing factor 6 [Source:HGNC Symbol;Acc:HGNC:10788]
ENSG00000107798	2.29281	0.000287176	0.00450688	up	LIPA	lipase A, lysosomal acid type [Source:HGNC Symbol;Acc:HGNC:6617]
ENSG00000123975	1.94909	4.32515e-06	0.00018367	up	CKS2	CDC28 protein kinase regulatory subunit 2 [Source:HGNC Symbol;Acc:HGNC:2000]
ENSG00000115520	1.36332	0.00724133	0.0449218	up	COQ10B	coenzyme Q10B [Source:HGNC Symbol;Acc:HGNC:25819]
ENSG00000109971	1.95829	1.21821e-07	9.74063e-06	up	HSPA8	heat shock protein family A (Hsp70) member 8 [Source:HGNC Symbol;Acc:HGNC:5241]
ENSG00000123352	1.63801	0.000337644	0.00506908	up	SPATS2	spermatogenesis associated serine rich 2 [Source:HGNC Symbol;Acc:HGNC:18650]
ENSG00000184058	1.95856	0.00671114	0.042627	up	TBX1	T-box 1 [Source:HGNC Symbol;Acc:HGNC:11592]
ENSG00000114416	1.00182	0.00241051	0.0209516	up	FXR1	FMR1 autosomal homolog 1 [Source:HGNC Symbol;Acc:HGNC:4023]
ENSG00000126453	1.54154	0.00195852	0.0181667	up	BCL2L12	BCL2 like 12 [Source:HGNC Symbol;Acc:HGNC:13787]
ENSG00000127507	2.04106	9.1856e-07	5.13479e-05	up	ADGRE2	adhesion G protein-coupled receptor E2 [Source:HGNC Symbol;Acc:HGNC:3337]
ENSG00000205208	2.56846	1.28964e-07	1.01829e-05	up	C4orf46	chromosome 4 open reading frame 46 [Source:HGNC Symbol;Acc:HGNC:27320]
ENSG00000078098	2.71287	0.000741906	0.00899939	up	FAP	fibroblast activation protein alpha [Source:HGNC Symbol;Acc:HGNC:3590]
ENSG00000261326	2.15899	0.00461941	0.0330087	up	LINC01355	long intergenic non-protein coding RNA 1355 [Source:HGNC Symbol;Acc:HGNC:50584]
ENSG00000261327	2.77815	0.000559901	0.00739133	up	AC134312.5	-
ENSG00000156469	2.20892	0.000707518	0.00866937	up	MTERF3	mitochondrial transcription termination factor 3 [Source:HGNC Symbol;Acc:HGNC:24258]
ENSG00000075702	1.82358	0.000123786	0.00241707	up	WDR62	WD repeat domain 62 [Source:HGNC Symbol;Acc:HGNC:24502]
ENSG00000163132	2.85055	0.000346512	0.00518679	up	MSX1	msh homeobox 1 [Source:HGNC Symbol;Acc:HGNC:7391]
ENSG00000182325	1.42853	0.00480933	0.0340099	up	FBXL6	F-box and leucine rich repeat protein 6 [Source:HGNC Symbol;Acc:HGNC:13603]
ENSG00000263020	5.10982	3.61152e-09	5.24438e-07	up	AL662899.3	-
ENSG00000187741	1.33617	0.000105517	0.00215868	up	FANCA	Fanconi anemia complementation group A [Source:HGNC Symbol;Acc:HGNC:3582]
ENSG00000112655	1.39736	0.00815574	0.0489596	up	PTK7	protein tyrosine kinase 7 (inactive) [Source:HGNC Symbol;Acc:HGNC:9618]
ENSG00000123364	4.97532	1.44314e-09	2.49752e-07	up	HOXC13	homeobox C13 [Source:HGNC Symbol;Acc:HGNC:5125]
ENSG00000164073	1.93461	0.000865052	0.0100033	up	MFSD8	major facilitator superfamily domain containing 8 [Source:HGNC Symbol;Acc:HGNC:28486]
ENSG00000100196	2.44281	2.33661e-05	0.000686502	up	KDELR3	KDEL endoplasmic reticulum protein retention receptor 3 [Source:HGNC Symbol;Acc:HGNC:6306]
ENSG00000124786	2.06319	0.000769399	0.00927058	up	SLC35B3	solute carrier family 35 member B3 [Source:HGNC Symbol;Acc:HGNC:21601]
ENSG00000124783	1.48899	0.000109602	0.0022132	up	SSR1	signal sequence receptor subunit 1 [Source:HGNC Symbol;Acc:HGNC:11323]
ENSG00000169131	1.86183	0.00168982	0.016253	up	ZNF354A	zinc finger protein 354A [Source:HGNC Symbol;Acc:HGNC:11628]
ENSG00000128694	1.66412	0.00022284	0.00371159	up	OSGEPL1	O-sialoglycoprotein endopeptidase like 1 [Source:HGNC Symbol;Acc:HGNC:23075]
ENSG00000005100	1.11489	0.00118565	0.0126192	up	DHX33	DEAH-box helicase 33 [Source:HGNC Symbol;Acc:HGNC:16718]
ENSG00000120697	1.40025	0.00332639	0.0262562	up	ALG5	ALG5, dolichyl-phosphate beta-glucosyltransferase [Source:HGNC Symbol;Acc:HGNC:20266]
ENSG00000120694	2.92306	0.000419949	0.00599822	up	HSPH1	heat shock protein family H (Hsp110) member 1 [Source:HGNC Symbol;Acc:HGNC:16969]
ENSG00000084774	1.20903	0.00387241	0.0291811	up	CAD	carbamoyl-phosphate synthetase 2, aspartate transcarbamylase, and dihydroorotase [Source:HGNC Symbol;Acc:HGNC:1424]
ENSG00000131620	2.13992	0.00598404	0.0394183	up	ANO1	anoctamin 1 [Source:HGNC Symbol;Acc:HGNC:21625]
ENSG00000131626	2.02352	0.00107982	0.0117953	up	PPFIA1	PTPRF interacting protein alpha 1 [Source:HGNC Symbol;Acc:HGNC:9245]
ENSG00000136104	1.4765	0.00397119	0.0296338	up	RNASEH2B	ribonuclease H2 subunit B [Source:HGNC Symbol;Acc:HGNC:25671]
ENSG00000145685	2.13907	5.8873e-05	0.00136347	up	LHFPL2	lipoma HMGIC fusion partner-like 2 [Source:HGNC Symbol;Acc:HGNC:6588]
ENSG00000077232	2.14633	0.00163872	0.0159068	up	DNAJC10	DnaJ heat shock protein family (Hsp40) member C10 [Source:HGNC Symbol;Acc:HGNC:24637]
ENSG00000086712	1.73547	0.00510973	0.0354107	up	TXLNG	taxilin gamma [Source:HGNC Symbol;Acc:HGNC:18578]
ENSG00000262943	1.70769	0.00340879	0.0267223	up	ALOX12P2	arachidonate 12-lipoxygenase pseudogene 2 [Source:HGNC Symbol;Acc:HGNC:432]
ENSG00000107949	1.35651	0.0053265	0.0363791	up	BCCIP	BRCA2 and CDKN1A interacting protein [Source:HGNC Symbol;Acc:HGNC:978]
ENSG00000138829	5.20767	3.70263e-08	3.68325e-06	up	FBN2	fibrillin 2 [Source:HGNC Symbol;Acc:HGNC:3604]
ENSG00000102241	1.55282	0.00279035	0.0232225	up	HTATSF1	HIV-1 Tat specific factor 1 [Source:HGNC Symbol;Acc:HGNC:5276]
ENSG00000138821	2.38107	6.79847e-06	0.000265471	up	SLC39A8	solute carrier family 39 member 8 [Source:HGNC Symbol;Acc:HGNC:20862]
ENSG00000127955	1.95876	0.00226462	0.0200984	up	GNAI1	G protein subunit alpha i1 [Source:HGNC Symbol;Acc:HGNC:4384]
ENSG00000166797	1.12358	0.00796935	0.0480921	up	FAM96A	family with sequence similarity 96 member A [Source:HGNC Symbol;Acc:HGNC:26235]
ENSG00000128713	4.35359	1.55711e-05	0.000505701	up	HOXD11	homeobox D11 [Source:HGNC Symbol;Acc:HGNC:5134]
ENSG00000128710	2.92762	0.00045756	0.00642287	up	HOXD10	homeobox D10 [Source:HGNC Symbol;Acc:HGNC:5133]
ENSG00000137563	2.15709	4.10452e-07	2.61891e-05	up	GGH	gamma-glutamyl hydrolase [Source:HGNC Symbol;Acc:HGNC:4248]
ENSG00000088882	2.58829	0.00334847	0.0263733	up	CPXM1	carboxypeptidase X, M14 family member 1 [Source:HGNC Symbol;Acc:HGNC:15771]
ENSG00000066279	2.88837	0.00224843	0.0199969	up	ASPM	abnormal spindle microtubule assembly [Source:HGNC Symbol;Acc:HGNC:19048]
ENSG00000172239	1.70847	0.00183038	0.0172766	up	PAIP1	poly(A) binding protein interacting protein 1 [Source:HGNC Symbol;Acc:HGNC:16945]
ENSG00000137959	2.88757	0.000136549	0.00258248	up	IFI44L	interferon induced protein 44 like [Source:HGNC Symbol;Acc:HGNC:17817]
ENSG00000160949	1.96766	0.000367876	0.00541359	up	TONSL	tonsoku like, DNA repair protein [Source:HGNC Symbol;Acc:HGNC:7801]
ENSG00000184635	2.37336	0.000439237	0.00621747	up	ZNF93	zinc finger protein 93 [Source:HGNC Symbol;Acc:HGNC:13169]
ENSG00000205534	1.44212	0.00725593	0.0449903	up	SMG1P2	SMG1P2, nonsense mediated mRNA decay associated PI3K related kinase pseudogene 2 [Source:HGNC Symbol;Acc:HGNC:49859]
ENSG00000040275	1.9908	0.00152196	0.0150923	up	SPDL1	spindle apparatus coiled-coil protein 1 [Source:HGNC Symbol;Acc:HGNC:26010]
ENSG00000253293	3.68626	1.2858e-06	6.79673e-05	up	HOXA10	homeobox A10 [Source:HGNC Symbol;Acc:HGNC:5100]
ENSG00000166451	1.97991	0.00012849	0.00248017	up	CENPN	centromere protein N [Source:HGNC Symbol;Acc:HGNC:30873]
ENSG00000253998	4.54667	0.00668184	0.0425002	up	IGKV2-29	immunoglobulin kappa variable 2-29 (gene/pseudogene) [Source:HGNC Symbol;Acc:HGNC:5784]
ENSG00000155438	1.74851	0.00263098	0.0222629	up	NIFK	nucleolar protein interacting with the FHA domain of MKI67 [Source:HGNC Symbol;Acc:HGNC:17838]
ENSG00000133466	1.72281	0.00035872	0.005316	up	C1QTNF6	C1q and TNF related 6 [Source:HGNC Symbol;Acc:HGNC:14343]
ENSG00000207118	4.75063	1.32231e-06	6.93172e-05	up	SNORD14D	small nucleolar RNA, C/D box 14D [Source:HGNC Symbol;Acc:HGNC:30353]
ENSG00000117650	2.31592	0.000132061	0.00253363	up	NEK2	NIMA related kinase 2 [Source:HGNC Symbol;Acc:HGNC:7745]
ENSG00000103253	1.88584	0.000103517	0.00213516	up	HAGHL	hydroxyacylglutathione hydrolase-like [Source:HGNC Symbol;Acc:HGNC:14177]
ENSG00000061794	1.59474	0.0031034	0.0250763	up	MRPS35	mitochondrial ribosomal protein S35 [Source:HGNC Symbol;Acc:HGNC:16635]
ENSG00000144224	1.5782	0.0063864	0.0410808	up	UBXN4	UBX domain protein 4 [Source:HGNC Symbol;Acc:HGNC:14860]
ENSG00000139505	1.86899	0.000625729	0.00793641	up	MTMR6	myotubularin related protein 6 [Source:HGNC Symbol;Acc:HGNC:7453]
ENSG00000087095	1.37344	0.00280508	0.0233175	up	NLK	nemo like kinase [Source:HGNC Symbol;Acc:HGNC:29858]
ENSG00000132623	1.65543	0.00439301	0.0317955	up	ANKEF1	ankyrin repeat and EF-hand domain containing 1 [Source:HGNC Symbol;Acc:HGNC:15803]
ENSG00000108821	2.57319	1.60555e-05	0.000513511	up	COL1A1	collagen type I alpha 1 chain [Source:HGNC Symbol;Acc:HGNC:2197]
ENSG00000115523	2.72804	0.000285098	0.00447983	up	GNLY	granulysin [Source:HGNC Symbol;Acc:HGNC:4414]
ENSG00000184900	1.69299	0.000390306	0.00567928	up	SUMO3	small ubiquitin-like modifier 3 [Source:HGNC Symbol;Acc:HGNC:11124]
ENSG00000100442	1.81313	0.000648765	0.00814324	up	FKBP3	FK506 binding protein 3 [Source:HGNC Symbol;Acc:HGNC:3719]
ENSG00000074696	2.50962	2.13955e-07	1.55758e-05	up	HACD3	3-hydroxyacyl-CoA dehydratase 3 [Source:HGNC Symbol;Acc:HGNC:24175]
ENSG00000067955	1.20908	0.00537373	0.0366125	up	CBFB	core-binding factor beta subunit [Source:HGNC Symbol;Acc:HGNC:1539]
ENSG00000196756	1.28546	0.000648269	0.00814106	up	SNHG17	small nucleolar RNA host gene 17 [Source:HGNC Symbol;Acc:HGNC:48600]
ENSG00000072849	1.08805	0.000237579	0.00390306	up	DERL2	derlin 2 [Source:HGNC Symbol;Acc:HGNC:17943]
ENSG00000145354	1.36664	0.00129187	0.0133887	up	CISD2	CDGSH iron sulfur domain 2 [Source:HGNC Symbol;Acc:HGNC:24212]
ENSG00000154473	1.24811	0.000397403	0.00575426	up	BUB3	BUB3, mitotic checkpoint protein [Source:HGNC Symbol;Acc:HGNC:1151]
ENSG00000127423	2.81724	3.95613e-06	0.000170871	up	AUNIP	aurora kinase A and ninein interacting protein [Source:HGNC Symbol;Acc:HGNC:28363]
ENSG00000125869	1.9032	1.18304e-05	0.000408916	up	LAMP5	lysosomal associated membrane protein family member 5 [Source:HGNC Symbol;Acc:HGNC:16097]
ENSG00000170191	1.69699	0.00721841	0.0448127	up	NANP	N-acetylneuraminic acid phosphatase [Source:HGNC Symbol;Acc:HGNC:16140]
ENSG00000170448	1.6466	0.00091622	0.0104327	up	NFXL1	nuclear transcription factor, X-box binding like 1 [Source:HGNC Symbol;Acc:HGNC:18726]
ENSG00000198498	1.57076	0.000385811	0.00562834	up	TMA16	translation machinery associated 16 homolog [Source:HGNC Symbol;Acc:HGNC:25638]
ENSG00000100934	1.32441	0.000971285	0.0108639	up	SEC23A	Sec23 homolog A, coat complex II component [Source:HGNC Symbol;Acc:HGNC:10701]
ENSG00000140403	2.19297	0.00145102	0.0145661	up	DNAJA4	DnaJ heat shock protein family (Hsp40) member A4 [Source:HGNC Symbol;Acc:HGNC:14885]
ENSG00000144381	2.65063	9.81563e-05	0.00204125	up	HSPD1	heat shock protein family D (Hsp60) member 1 [Source:HGNC Symbol;Acc:HGNC:5261]
ENSG00000119616	1.55806	0.000888071	0.0102088	up	FCF1	FCF1 rRNA-processing protein [Source:HGNC Symbol;Acc:HGNC:20220]
ENSG00000121858	3.56259	8.19007e-05	0.00177935	up	TNFSF10	TNF superfamily member 10 [Source:HGNC Symbol;Acc:HGNC:11925]
ENSG00000167384	1.68577	0.00265683	0.0224216	up	ZNF180	zinc finger protein 180 [Source:HGNC Symbol;Acc:HGNC:12970]
ENSG00000224843	2.40954	0.000588154	0.00767212	up	LINC00240	long intergenic non-protein coding RNA 240 [Source:HGNC Symbol;Acc:HGNC:18772]
ENSG00000124641	1.46048	0.00459147	0.0328741	up	MED20	mediator complex subunit 20 [Source:HGNC Symbol;Acc:HGNC:16840]
ENSG00000158050	3.32921	5.27359e-06	0.000217016	up	DUSP2	dual specificity phosphatase 2 [Source:HGNC Symbol;Acc:HGNC:3068]
ENSG00000120798	1.95114	0.00127122	0.0132505	up	NR2C1	nuclear receptor subfamily 2 group C member 1 [Source:HGNC Symbol;Acc:HGNC:7971]
ENSG00000122861	3.91346	1.09128e-08	1.29453e-06	up	PLAU	plasminogen activator, urokinase [Source:HGNC Symbol;Acc:HGNC:9052]
ENSG00000163507	2.47835	0.000106462	0.0021676	up	KIAA1524	KIAA1524 [Source:HGNC Symbol;Acc:HGNC:29302]
ENSG00000134758	1.66138	0.00694971	0.043599	up	RNF138	ring finger protein 138 [Source:HGNC Symbol;Acc:HGNC:17765]
ENSG00000237649	1.48148	0.00758251	0.0465201	up	KIFC1	kinesin family member C1 [Source:HGNC Symbol;Acc:HGNC:6389]
ENSG00000133703	1.55613	0.005672	0.0380696	up	KRAS	KRAS proto-oncogene, GTPase [Source:HGNC Symbol;Acc:HGNC:6407]
ENSG00000138398	1.85545	0.00437701	0.0317377	up	PPIG	peptidylprolyl isomerase G [Source:HGNC Symbol;Acc:HGNC:14650]
ENSG00000139163	2.13513	0.000793617	0.00943638	up	ETNK1	ethanolamine kinase 1 [Source:HGNC Symbol;Acc:HGNC:24649]
ENSG00000197905	1.69819	0.0039404	0.0294999	up	TEAD4	TEA domain transcription factor 4 [Source:HGNC Symbol;Acc:HGNC:11717]
ENSG00000186908	1.47046	0.00313347	0.0252345	up	ZDHHC17	zinc finger DHHC-type containing 17 [Source:HGNC Symbol;Acc:HGNC:18412]
ENSG00000115232	2.23744	2.6947e-05	0.000765135	up	ITGA4	integrin subunit alpha 4 [Source:HGNC Symbol;Acc:HGNC:6140]
ENSG00000115233	1.82401	0.000175157	0.00311231	up	PSMD14	proteasome 26S subunit, non-ATPase 14 [Source:HGNC Symbol;Acc:HGNC:16889]
ENSG00000126814	1.54384	0.00031137	0.00477969	up	TRMT5	tRNA methyltransferase 5 [Source:HGNC Symbol;Acc:HGNC:23141]
ENSG00000152359	1.57835	0.000279411	0.00440417	up	POC5	POC5 centriolar protein [Source:HGNC Symbol;Acc:HGNC:26658]
ENSG00000154978	1.11282	0.00121579	0.0128104	up	VOPP1	vesicular, overexpressed in cancer, prosurvival protein 1 [Source:HGNC Symbol;Acc:HGNC:34518]
ENSG00000198042	1.59632	0.00484537	0.0341862	up	MAK16	MAK16 homolog [Source:HGNC Symbol;Acc:HGNC:13703]
ENSG00000136261	1.24746	0.00589406	0.0390367	up	BZW2	basic leucine zipper and W2 domains 2 [Source:HGNC Symbol;Acc:HGNC:18808]
ENSG00000127337	1.29028	0.000626076	0.00793641	up	YEATS4	YEATS domain containing 4 [Source:HGNC Symbol;Acc:HGNC:24859]
ENSG00000198860	1.73803	0.000289543	0.00453558	up	TSEN15	tRNA splicing endonuclease subunit 15 [Source:HGNC Symbol;Acc:HGNC:16791]
ENSG00000174125	1.77665	0.00219326	0.0196168	up	TLR1	toll like receptor 1 [Source:HGNC Symbol;Acc:HGNC:11847]
ENSG00000081087	2.04553	3.77377e-05	0.000988103	up	OSTM1	osteopetrosis associated transmembrane protein 1 [Source:HGNC Symbol;Acc:HGNC:21652]
ENSG00000198522	1.37571	0.00625005	0.0405131	up	GPN1	GPN-loop GTPase 1 [Source:HGNC Symbol;Acc:HGNC:17030]
ENSG00000142892	1.96133	0.00233303	0.0205182	up	PIGK	phosphatidylinositol glycan anchor biosynthesis class K [Source:HGNC Symbol;Acc:HGNC:8965]
ENSG00000119917	3.57003	3.75292e-07	2.42913e-05	up	IFIT3	interferon induced protein with tetratricopeptide repeats 3 [Source:HGNC Symbol;Acc:HGNC:5411]
ENSG00000197008	2.20696	0.000755356	0.00911877	up	ZNF138	zinc finger protein 138 [Source:HGNC Symbol;Acc:HGNC:12922]
ENSG00000147592	1.53135	0.000558775	0.00738806	up	LACTB2	lactamase beta 2 [Source:HGNC Symbol;Acc:HGNC:18512]
ENSG00000169756	1.31019	0.00280544	0.0233175	up	LIMS1	LIM zinc finger domain containing 1 [Source:HGNC Symbol;Acc:HGNC:6616]
ENSG00000166669	2.2813	0.000357282	0.00530417	up	ATF7IP2	activating transcription factor 7 interacting protein 2 [Source:HGNC Symbol;Acc:HGNC:20397]
ENSG00000104375	1.81364	0.00207404	0.0188846	up	STK3	serine/threonine kinase 3 [Source:HGNC Symbol;Acc:HGNC:11406]
ENSG00000183814	1.8665	0.0060494	0.039619	up	LIN9	lin-9 DREAM MuvB core complex component [Source:HGNC Symbol;Acc:HGNC:30830]
ENSG00000272269	1.64962	0.00245757	0.0211917	up	AL138724.1	-
ENSG00000116001	1.5157	2.01162e-05	0.000606535	up	TIA1	TIA1 cytotoxic granule associated RNA binding protein [Source:HGNC Symbol;Acc:HGNC:11802]
ENSG00000137414	1.73549	0.00445869	0.0321695	up	FAM8A1	family with sequence similarity 8 member A1 [Source:HGNC Symbol;Acc:HGNC:16372]
ENSG00000072571	2.64335	0.00489889	0.0344408	up	HMMR	hyaluronan mediated motility receptor [Source:HGNC Symbol;Acc:HGNC:5012]
ENSG00000111490	1.93937	0.00438142	0.031748	up	TBC1D30	TBC1 domain family member 30 [Source:HGNC Symbol;Acc:HGNC:29164]
ENSG00000105849	2.21466	0.00038931	0.00567611	up	TWISTNB	TWIST neighbor [Source:HGNC Symbol;Acc:HGNC:18027]
ENSG00000111142	1.74558	0.00532419	0.0363781	up	METAP2	methionyl aminopeptidase 2 [Source:HGNC Symbol;Acc:HGNC:16672]
ENSG00000169826	1.58227	0.0016967	0.0163068	up	CSGALNACT2	chondroitin sulfate N-acetylgalactosaminyltransferase 2 [Source:HGNC Symbol;Acc:HGNC:24292]
ENSG00000100522	2.08511	1.02598e-05	0.000364092	up	GNPNAT1	glucosamine-phosphate N-acetyltransferase 1 [Source:HGNC Symbol;Acc:HGNC:19980]
ENSG00000100523	1.81762	0.00239035	0.0208841	up	DDHD1	DDHD domain containing 1 [Source:HGNC Symbol;Acc:HGNC:19714]
ENSG00000100526	2.6111	8.23407e-05	0.00178737	up	CDKN3	cyclin dependent kinase inhibitor 3 [Source:HGNC Symbol;Acc:HGNC:1791]
ENSG00000118965	1.55172	0.00563421	0.0378918	up	WDR35	WD repeat domain 35 [Source:HGNC Symbol;Acc:HGNC:29250]
ENSG00000150753	1.47808	0.00780023	0.0474147	up	CCT5	chaperonin containing TCP1 subunit 5 [Source:HGNC Symbol;Acc:HGNC:1618]
ENSG00000197299	2.73865	3.17161e-05	0.000865411	up	BLM	Bloom syndrome RecQ like helicase [Source:HGNC Symbol;Acc:HGNC:1058]
ENSG00000103121	1.30075	0.00368461	0.0281606	up	CMC2	C-X9-C motif containing 2 [Source:HGNC Symbol;Acc:HGNC:24447]
ENSG00000152669	1.78419	0.0027084	0.0227126	up	CCNO	cyclin O [Source:HGNC Symbol;Acc:HGNC:18576]
ENSG00000168300	1.54929	0.000355346	0.0052846	up	PCMTD1	protein-L-isoaspartate (D-aspartate) O-methyltransferase domain containing 1 [Source:HGNC Symbol;Acc:HGNC:30483]
ENSG00000114251	1.46184	0.00323916	0.0257857	up	WNT5A	Wnt family member 5A [Source:HGNC Symbol;Acc:HGNC:12784]
ENSG00000204713	1.06473	0.00475121	0.0337216	up	TRIM27	tripartite motif containing 27 [Source:HGNC Symbol;Acc:HGNC:9975]
ENSG00000153130	2.40349	0.00586029	0.0389057	up	SCOC	short coiled-coil protein [Source:HGNC Symbol;Acc:HGNC:20335]
ENSG00000106355	1.97751	0.000216898	0.00363902	up	LSM5	LSM5 homolog, U6 small nuclear RNA and mRNA degradation associated [Source:HGNC Symbol;Acc:HGNC:17162]
ENSG00000165434	2.74962	0.000311305	0.00477969	up	PGM2L1	phosphoglucomutase 2 like 1 [Source:HGNC Symbol;Acc:HGNC:20898]
ENSG00000124571	1.00781	0.00297851	0.0243711	up	XPO5	exportin 5 [Source:HGNC Symbol;Acc:HGNC:17675]
ENSG00000164379	2.17171	0.000105494	0.00215868	up	FOXQ1	forkhead box Q1 [Source:HGNC Symbol;Acc:HGNC:20951]
ENSG00000058091	1.99767	0.00152905	0.0151508	up	CDK14	cyclin dependent kinase 14 [Source:HGNC Symbol;Acc:HGNC:8883]
ENSG00000044574	2.29451	9.23445e-05	0.00194764	up	HSPA5	heat shock protein family A (Hsp70) member 5 [Source:HGNC Symbol;Acc:HGNC:5238]
ENSG00000022567	1.4416	0.0061288	0.0399661	up	SLC45A4	solute carrier family 45 member 4 [Source:HGNC Symbol;Acc:HGNC:29196]
ENSG00000134013	2.48662	4.6412e-05	0.0011497	up	LOXL2	lysyl oxidase like 2 [Source:HGNC Symbol;Acc:HGNC:6666]
ENSG00000111845	1.54424	0.00263651	0.0222947	up	PAK1IP1	PAK1 interacting protein 1 [Source:HGNC Symbol;Acc:HGNC:20882]
ENSG00000251136	1.76062	0.00233963	0.0205547	up	AF117829.1	-
ENSG00000111269	1.22989	0.00597098	0.0394102	up	CREBL2	cAMP responsive element binding protein like 2 [Source:HGNC Symbol;Acc:HGNC:2350]
ENSG00000135763	1.23636	0.000659471	0.00824486	up	URB2	URB2 ribosome biogenesis 2 homolog (S. cerevisiae) [Source:HGNC Symbol;Acc:HGNC:28967]
ENSG00000245149	2.9539	2.8075e-08	2.93128e-06	up	RNF139-AS1	RNF139 antisense RNA 1 (head to head) [Source:HGNC Symbol;Acc:HGNC:48940]
ENSG00000151881	2.40266	0.00308048	0.0249493	up	TMEM267	transmembrane protein 267 [Source:HGNC Symbol;Acc:HGNC:26139]
ENSG00000180008	2.06525	0.00506548	0.0352006	up	SOCS4	suppressor of cytokine signaling 4 [Source:HGNC Symbol;Acc:HGNC:19392]
ENSG00000090060	1.51722	0.00134463	0.0137773	up	PAPOLA	poly(A) polymerase alpha [Source:HGNC Symbol;Acc:HGNC:14981]
ENSG00000017260	1.60832	0.00195516	0.0181488	up	ATP2C1	ATPase secretory pathway Ca2+ transporting 1 [Source:HGNC Symbol;Acc:HGNC:13211]
ENSG00000010539	1.78122	1.51969e-07	1.17425e-05	up	ZNF200	zinc finger protein 200 [Source:HGNC Symbol;Acc:HGNC:12993]
ENSG00000097046	2.37106	0.00153792	0.0152208	up	CDC7	cell division cycle 7 [Source:HGNC Symbol;Acc:HGNC:1745]
ENSG00000123575	1.66592	0.0039125	0.0293693	up	FAM199X	family with sequence similarity 199, X-linked [Source:HGNC Symbol;Acc:HGNC:25195]
ENSG00000151304	1.99401	0.00568874	0.0381468	up	SRFBP1	serum response factor binding protein 1 [Source:HGNC Symbol;Acc:HGNC:26333]
ENSG00000152147	1.57413	0.00131117	0.0135222	up	GEMIN6	gem nuclear organelle associated protein 6 [Source:HGNC Symbol;Acc:HGNC:20044]
ENSG00000276085	2.71706	5.58938e-05	0.00132483	up	CCL3L1	C-C motif chemokine ligand 3 like 1 [Source:HGNC Symbol;Acc:HGNC:10628]
ENSG00000241127	1.83599	0.000255659	0.00411448	up	YAE1D1	Yae1 domain containing 1 [Source:HGNC Symbol;Acc:HGNC:24857]
ENSG00000163347	2.926	8.96868e-05	0.00190707	up	CLDN1	claudin 1 [Source:HGNC Symbol;Acc:HGNC:2032]
ENSG00000130487	3.75969	1.72592e-05	0.000538558	up	KLHDC7B	kelch domain containing 7B [Source:HGNC Symbol;Acc:HGNC:25145]
ENSG00000120802	1.94628	3.92734e-05	0.00101881	up	TMPO	thymopoietin [Source:HGNC Symbol;Acc:HGNC:11875]
ENSG00000170689	7.34753	4.88873e-10	1.01249e-07	up	HOXB9	homeobox B9 [Source:HGNC Symbol;Acc:HGNC:5120]
ENSG00000178053	2.87394	2.16014e-06	0.00010436	up	MLF1	myeloid leukemia factor 1 [Source:HGNC Symbol;Acc:HGNC:7125]
ENSG00000135211	1.71974	0.00236373	0.0207161	up	TMEM60	transmembrane protein 60 [Source:HGNC Symbol;Acc:HGNC:21754]
ENSG00000172172	2.20514	0.0015708	0.0154371	up	MRPL13	mitochondrial ribosomal protein L13 [Source:HGNC Symbol;Acc:HGNC:14278]
ENSG00000172795	1.68281	0.00310914	0.0251063	up	DCP2	decapping mRNA 2 [Source:HGNC Symbol;Acc:HGNC:24452]
ENSG00000196937	2.1973	0.00081281	0.00956815	up	FAM3C	family with sequence similarity 3 member C [Source:HGNC Symbol;Acc:HGNC:18664]
ENSG00000101346	1.39046	0.00617017	0.0401291	up	POFUT1	protein O-fucosyltransferase 1 [Source:HGNC Symbol;Acc:HGNC:14988]
ENSG00000117593	1.62408	0.0022364	0.019925	up	DARS2	aspartyl-tRNA synthetase 2, mitochondrial [Source:HGNC Symbol;Acc:HGNC:25538]
ENSG00000117597	1.22865	0.00791554	0.0478932	up	DIEXF	digestive organ expansion factor homolog (zebrafish) [Source:HGNC Symbol;Acc:HGNC:28440]
ENSG00000089195	1.83339	0.000114866	0.0022925	up	TRMT6	tRNA methyltransferase 6 [Source:HGNC Symbol;Acc:HGNC:20900]
ENSG00000169429	5.35144	4.82719e-20	1.52461e-16	up	CXCL8	C-X-C motif chemokine ligand 8 [Source:HGNC Symbol;Acc:HGNC:6025]
ENSG00000187790	3.06025	0.00345299	0.026927	up	FANCM	Fanconi anemia complementation group M [Source:HGNC Symbol;Acc:HGNC:23168]
ENSG00000114686	1.19434	3.5597e-05	0.000939842	up	MRPL3	mitochondrial ribosomal protein L3 [Source:HGNC Symbol;Acc:HGNC:10379]
ENSG00000164951	1.66037	5.83824e-05	0.00135708	up	PDP1	pyruvate dehyrogenase phosphatase catalytic subunit 1 [Source:HGNC Symbol;Acc:HGNC:9279]
ENSG00000164953	1.58886	0.00132132	0.0136158	up	TMEM67	transmembrane protein 67 [Source:HGNC Symbol;Acc:HGNC:28396]
ENSG00000165392	2.00139	0.00204248	0.0187051	up	WRN	Werner syndrome RecQ like helicase [Source:HGNC Symbol;Acc:HGNC:12791]
ENSG00000183891	1.4855	0.00335269	0.0263848	up	TTC32	tetratricopeptide repeat domain 32 [Source:HGNC Symbol;Acc:HGNC:32954]
ENSG00000057019	1.80992	0.000319991	0.00487061	up	DCBLD2	discoidin, CUB and LCCL domain containing 2 [Source:HGNC Symbol;Acc:HGNC:24627]
ENSG00000136450	1.22698	0.00197126	0.0182647	up	SRSF1	serine and arginine rich splicing factor 1 [Source:HGNC Symbol;Acc:HGNC:10780]
ENSG00000137492	1.80894	0.000784857	0.00936297	up	THAP12	THAP domain containing 12 [Source:HGNC Symbol;Acc:HGNC:9440]
ENSG00000005175	2.13605	0.000633771	0.00800674	up	RPAP3	RNA polymerase II associated protein 3 [Source:HGNC Symbol;Acc:HGNC:26151]
ENSG00000120334	2.27982	4.59726e-05	0.00114105	up	CENPL	centromere protein L [Source:HGNC Symbol;Acc:HGNC:17879]
ENSG00000135535	1.88156	7.31517e-05	0.00161708	up	CD164	CD164 molecule [Source:HGNC Symbol;Acc:HGNC:1632]
ENSG00000087116	1.77509	3.28527e-05	0.000888747	up	ADAMTS2	ADAM metallopeptidase with thrombospondin type 1 motif 2 [Source:HGNC Symbol;Acc:HGNC:218]
ENSG00000139974	2.57489	5.01513e-07	3.12112e-05	up	SLC38A6	solute carrier family 38 member 6 [Source:HGNC Symbol;Acc:HGNC:19863]
ENSG00000139977	1.6008	0.00414134	0.0305963	up	NAA30	N(alpha)-acetyltransferase 30, NatC catalytic subunit [Source:HGNC Symbol;Acc:HGNC:19844]
ENSG00000085231	2.11461	0.0022689	0.0201152	up	AK6	adenylate kinase 6 [Source:HGNC Symbol;Acc:HGNC:49151]
ENSG00000196878	1.57605	0.00106833	0.0116956	up	LAMB3	laminin subunit beta 3 [Source:HGNC Symbol;Acc:HGNC:6490]
ENSG00000140905	1.87693	5.99948e-06	0.000239856	up	GCSH	glycine cleavage system protein H [Source:HGNC Symbol;Acc:HGNC:4208]
ENSG00000113368	1.81228	8.69795e-05	0.00186563	up	LMNB1	lamin B1 [Source:HGNC Symbol;Acc:HGNC:6637]
ENSG00000119335	1.50598	0.000944928	0.01065	up	SET	SET nuclear proto-oncogene [Source:HGNC Symbol;Acc:HGNC:10760]
ENSG00000170017	2.5577	0.000108534	0.00219914	up	ALCAM	activated leukocyte cell adhesion molecule [Source:HGNC Symbol;Acc:HGNC:400]
ENSG00000135625	5.11428	0.00194702	0.0180999	up	EGR4	early growth response 4 [Source:HGNC Symbol;Acc:HGNC:3241]
ENSG00000224531	2.07604	0.000395571	0.00573102	up	SMIM13	small integral membrane protein 13 [Source:HGNC Symbol;Acc:HGNC:27356]
ENSG00000198689	2.17593	1.29357e-06	6.82351e-05	up	SLC9A6	solute carrier family 9 member A6 [Source:HGNC Symbol;Acc:HGNC:11079]
ENSG00000224594	3.12722	0.000899499	0.010298	up	AC041040.1	-
ENSG00000182481	1.86048	0.00225654	0.0200478	up	KPNA2	karyopherin subunit alpha 2 [Source:HGNC Symbol;Acc:HGNC:6395]
ENSG00000204516	2.32803	0.00208313	0.0189537	up	MICB	MHC class I polypeptide-related sequence B [Source:HGNC Symbol;Acc:HGNC:7091]
ENSG00000177485	2.3117	0.00453486	0.0325703	up	ZBTB33	zinc finger and BTB domain containing 33 [Source:HGNC Symbol;Acc:HGNC:16682]
ENSG00000129437	4.78402	2.79804e-06	0.000130439	up	KLK14	kallikrein related peptidase 14 [Source:HGNC Symbol;Acc:HGNC:6362]
ENSG00000136643	1.86043	0.00180325	0.0170839	up	RPS6KC1	ribosomal protein S6 kinase C1 [Source:HGNC Symbol;Acc:HGNC:10439]
ENSG00000127022	1.43979	0.000743137	0.00901	up	CANX	calnexin [Source:HGNC Symbol;Acc:HGNC:1473]
ENSG00000126773	1.98009	1.01676e-05	0.00036235	up	PCNX4	pecanex homolog 4 (Drosophila) [Source:HGNC Symbol;Acc:HGNC:20349]
ENSG00000087338	1.23602	0.00434664	0.0315957	up	GMCL1	germ cell-less, spermatogenesis associated 1 [Source:HGNC Symbol;Acc:HGNC:23843]
ENSG00000111596	1.32571	0.00166412	0.0160855	up	CNOT2	CCR4-NOT transcription complex subunit 2 [Source:HGNC Symbol;Acc:HGNC:7878]
ENSG00000139343	2.04859	0.000153398	0.00282295	up	SNRPF	small nuclear ribonucleoprotein polypeptide F [Source:HGNC Symbol;Acc:HGNC:11162]
ENSG00000172262	1.32294	0.00475657	0.0337335	up	ZNF131	zinc finger protein 131 [Source:HGNC Symbol;Acc:HGNC:12915]
ENSG00000104723	2.05414	0.000884713	0.0101748	up	TUSC3	tumor suppressor candidate 3 [Source:HGNC Symbol;Acc:HGNC:30242]
ENSG00000151388	3.06143	4.60122e-10	9.68826e-08	up	ADAMTS12	ADAM metallopeptidase with thrombospondin type 1 motif 12 [Source:HGNC Symbol;Acc:HGNC:14605]
ENSG00000140006	2.17157	0.00706836	0.0441414	up	WDR89	WD repeat domain 89 [Source:HGNC Symbol;Acc:HGNC:20489]
ENSG00000086619	1.83405	0.00576657	0.0384748	up	ERO1B	endoplasmic reticulum oxidoreductase 1 beta [Source:HGNC Symbol;Acc:HGNC:14355]
ENSG00000123496	4.09071	0.00064294	0.00809022	up	IL13RA2	interleukin 13 receptor subunit alpha 2 [Source:HGNC Symbol;Acc:HGNC:5975]
ENSG00000204611	1.70155	0.00612763	0.0399661	up	ZNF616	zinc finger protein 616 [Source:HGNC Symbol;Acc:HGNC:28062]
ENSG00000143977	1.29055	0.00416751	0.0307297	up	SNRPG	small nuclear ribonucleoprotein polypeptide G [Source:HGNC Symbol;Acc:HGNC:11163]
ENSG00000000460	2.2822	5.87917e-05	0.00136347	up	C1orf112	chromosome 1 open reading frame 112 [Source:HGNC Symbol;Acc:HGNC:25565]
ENSG00000137965	2.95435	1.9987e-05	0.000604081	up	IFI44	interferon induced protein 44 [Source:HGNC Symbol;Acc:HGNC:16938]
ENSG00000155636	1.98854	5.95568e-06	0.000238482	up	RBM45	RNA binding motif protein 45 [Source:HGNC Symbol;Acc:HGNC:24468]
ENSG00000207145	5.68145	0.000659887	0.00824598	up	SNORA18	small nucleolar RNA, H/ACA box 18 [Source:HGNC Symbol;Acc:HGNC:32608]
ENSG00000171262	1.6928	0.00136401	0.0138807	up	FAM98B	family with sequence similarity 98 member B [Source:HGNC Symbol;Acc:HGNC:26773]
ENSG00000253187	3.56911	0.000337418	0.00506869	up	HOXA10-AS	HOXA10 antisense RNA [Source:HGNC Symbol;Acc:HGNC:40281]
ENSG00000073756	2.62166	0.000407817	0.0058781	up	PTGS2	prostaglandin-endoperoxide synthase 2 [Source:HGNC Symbol;Acc:HGNC:9605]
ENSG00000112773	2.16473	2.18185e-06	0.000104807	up	FAM46A	family with sequence similarity 46 member A [Source:HGNC Symbol;Acc:HGNC:18345]
ENSG00000072401	1.95747	0.00157599	0.0154403	up	UBE2D1	ubiquitin conjugating enzyme E2 D1 [Source:HGNC Symbol;Acc:HGNC:12474]
ENSG00000038945	2.78665	2.52187e-05	0.000729063	up	MSR1	macrophage scavenger receptor 1 [Source:HGNC Symbol;Acc:HGNC:7376]
ENSG00000143889	1.64454	0.0021547	0.0193816	up	HNRNPLL	heterogeneous nuclear ribonucleoprotein L like [Source:HGNC Symbol;Acc:HGNC:25127]
ENSG00000089682	1.88102	0.00432837	0.03149	up	RBM41	RNA binding motif protein 41 [Source:HGNC Symbol;Acc:HGNC:25617]
ENSG00000162636	1.23815	0.00772004	0.0471051	up	FAM102B	family with sequence similarity 102 member B [Source:HGNC Symbol;Acc:HGNC:27637]
ENSG00000162639	2.20056	1.78178e-05	0.000552069	up	HENMT1	HEN1 methyltransferase homolog 1 [Source:HGNC Symbol;Acc:HGNC:26400]
ENSG00000123473	1.9038	0.000821069	0.00963309	up	STIL	SCL/TAL1 interrupting locus [Source:HGNC Symbol;Acc:HGNC:10879]
ENSG00000092201	2.00321	0.000462555	0.00647142	up	SUPT16H	SPT16 homolog, facilitates chromatin remodeling subunit [Source:HGNC Symbol;Acc:HGNC:11465]
ENSG00000109861	1.9237	6.96457e-05	0.00155043	up	CTSC	cathepsin C [Source:HGNC Symbol;Acc:HGNC:2528]
ENSG00000092208	1.47739	4.97968e-05	0.00121684	up	GEMIN2	gem nuclear organelle associated protein 2 [Source:HGNC Symbol;Acc:HGNC:10884]
ENSG00000225210	4.55743	2.30987e-08	2.47303e-06	up	DUXAP9	double homeobox A pseudogene 9 [Source:HGNC Symbol;Acc:HGNC:32188]
ENSG00000123131	1.97936	2.60399e-05	0.000745131	up	PRDX4	peroxiredoxin 4 [Source:HGNC Symbol;Acc:HGNC:17169]
ENSG00000167904	1.70782	0.00742704	0.0457371	up	TMEM68	transmembrane protein 68 [Source:HGNC Symbol;Acc:HGNC:26510]
ENSG00000011260	1.57911	0.00139045	0.0140864	up	UTP18	UTP18, small subunit processome component [Source:HGNC Symbol;Acc:HGNC:24274]
ENSG00000165501	2.11191	3.6422e-05	0.000959618	up	LRR1	leucine rich repeat protein 1 [Source:HGNC Symbol;Acc:HGNC:19742]
ENSG00000165506	2.01675	4.00511e-07	2.56845e-05	up	DNAAF2	dynein axonemal assembly factor 2 [Source:HGNC Symbol;Acc:HGNC:20188]
ENSG00000121579	1.21566	0.000573725	0.00753764	up	NAA50	N(alpha)-acetyltransferase 50, NatE catalytic subunit [Source:HGNC Symbol;Acc:HGNC:29533]
ENSG00000206910	7.03699	0.000251663	0.00407874	up	SNORA29	small nucleolar RNA, H/ACA box 29 [Source:HGNC Symbol;Acc:HGNC:32619]
ENSG00000205060	1.32931	0.00475822	0.0337335	up	SLC35B4	solute carrier family 35 member B4 [Source:HGNC Symbol;Acc:HGNC:20584]
ENSG00000259623	2.55847	9.67127e-05	0.0020162	up	AC125257.1	-
ENSG00000178397	1.26575	0.00325942	0.0258848	up	FAM220A	family with sequence similarity 220 member A [Source:HGNC Symbol;Acc:HGNC:22422]
ENSG00000124813	2.01316	0.000692968	0.00854525	up	RUNX2	runt related transcription factor 2 [Source:HGNC Symbol;Acc:HGNC:10472]
ENSG00000078140	1.56715	0.00589119	0.0390359	up	UBE2K	ubiquitin conjugating enzyme E2 K [Source:HGNC Symbol;Acc:HGNC:4914]
ENSG00000215784	2.17536	0.000394467	0.00572487	up	FAM72D	family with sequence similarity 72 member D [Source:HGNC Symbol;Acc:HGNC:33593]
ENSG00000175643	1.96958	0.000233695	0.00385681	up	RMI2	RecQ mediated genome instability 2 [Source:HGNC Symbol;Acc:HGNC:28349]
ENSG00000135316	1.336	0.00582535	0.0387238	up	SYNCRIP	synaptotagmin binding cytoplasmic RNA interacting protein [Source:HGNC Symbol;Acc:HGNC:16918]
ENSG00000132321	2.73375	0.00244399	0.0211335	up	IQCA1	IQ motif containing with AAA domain 1 [Source:HGNC Symbol;Acc:HGNC:26195]
ENSG00000221963	2.1418	0.000663408	0.00827647	up	APOL6	apolipoprotein L6 [Source:HGNC Symbol;Acc:HGNC:14870]
ENSG00000095752	4.56116	3.94495e-09	5.69583e-07	up	IL11	interleukin 11 [Source:HGNC Symbol;Acc:HGNC:5966]
ENSG00000188820	3.04202	6.61474e-05	0.00149361	up	FAM26F	family with sequence similarity 26 member F [Source:HGNC Symbol;Acc:HGNC:33391]
ENSG00000135336	1.87487	4.29443e-05	0.00108507	up	ORC3	origin recognition complex subunit 3 [Source:HGNC Symbol;Acc:HGNC:8489]
ENSG00000146476	2.17261	0.000867482	0.0100268	up	ARMT1	acidic residue methyltransferase 1 [Source:HGNC Symbol;Acc:HGNC:17872]
ENSG00000174695	2.31964	0.000801532	0.00948293	up	TMEM167A	transmembrane protein 167A [Source:HGNC Symbol;Acc:HGNC:28330]
ENSG00000211893	2.77218	0.000209446	0.00354934	up	IGHG2	immunoglobulin heavy constant gamma 2 (G2m marker) [Source:HGNC Symbol;Acc:HGNC:5526]
ENSG00000023572	1.65134	0.00370512	0.0282746	up	GLRX2	glutaredoxin 2 [Source:HGNC Symbol;Acc:HGNC:16065]
ENSG00000211897	2.25837	6.5061e-05	0.00147435	up	IGHG3	immunoglobulin heavy constant gamma 3 (G3m marker) [Source:HGNC Symbol;Acc:HGNC:5527]
ENSG00000140451	1.20061	0.00384199	0.0290124	up	PIF1	PIF1 5'-to-3' DNA helicase [Source:HGNC Symbol;Acc:HGNC:26220]
ENSG00000110958	2.14032	0.000107055	0.00217616	up	PTGES3	prostaglandin E synthase 3 [Source:HGNC Symbol;Acc:HGNC:16049]
ENSG00000101003	2.25765	8.26361e-06	0.000306466	up	GINS1	GINS complex subunit 1 [Source:HGNC Symbol;Acc:HGNC:28980]
ENSG00000140987	1.64099	0.00838366	0.0498423	up	ZSCAN32	zinc finger and SCAN domain containing 32 [Source:HGNC Symbol;Acc:HGNC:20812]
ENSG00000139233	1.92118	0.000172389	0.00308205	up	LLPH	LLP homolog, long-term synaptic facilitation [Source:HGNC Symbol;Acc:HGNC:28229]
ENSG00000149600	1.27973	0.00607736	0.0397712	up	COMMD7	COMM domain containing 7 [Source:HGNC Symbol;Acc:HGNC:16223]
ENSG00000110218	1.85431	0.000135851	0.00258049	up	PANX1	pannexin 1 [Source:HGNC Symbol;Acc:HGNC:8599]
ENSG00000163026	1.63224	0.000243434	0.00397334	up	WDCP	WD repeat and coiled coil containing [Source:HGNC Symbol;Acc:HGNC:26157]
ENSG00000244306	4.01377	1.38382e-06	7.19443e-05	up	DUXAP10	double homeobox A pseudogene 10 [Source:NCBI gene;Acc:503639]
ENSG00000152454	1.82573	0.00820772	0.0491665	up	ZNF256	zinc finger protein 256 [Source:HGNC Symbol;Acc:HGNC:13049]
ENSG00000186871	2.47204	0.000978464	0.0109152	up	ERCC6L	ERCC excision repair 6 like, spindle assembly checkpoint helicase [Source:HGNC Symbol;Acc:HGNC:20794]
ENSG00000148950	1.47857	0.00165064	0.0160041	up	IMMP1L	inner mitochondrial membrane peptidase subunit 1 [Source:HGNC Symbol;Acc:HGNC:26317]
ENSG00000139726	1.48838	0.000970353	0.0108631	up	DENR	density regulated re-initiation and release factor [Source:HGNC Symbol;Acc:HGNC:2769]
ENSG00000101247	1.0274	0.00772358	0.0471153	up	NDUFAF5	NADH:ubiquinone oxidoreductase complex assembly factor 5 [Source:HGNC Symbol;Acc:HGNC:15899]
ENSG00000169894	6.60981	9.63371e-05	0.00201169	up	MUC3A	mucin 3A, cell surface associated [Source:HGNC Symbol;Acc:HGNC:7513]
ENSG00000116957	1.37179	0.003747	0.0284653	up	TBCE	tubulin folding cofactor E [Source:HGNC Symbol;Acc:HGNC:11582]
ENSG00000164163	1.89673	0.0071021	0.044258	up	ABCE1	ATP binding cassette subfamily E member 1 [Source:HGNC Symbol;Acc:HGNC:69]
ENSG00000182400	1.67221	0.00471705	0.0335356	up	TRAPPC6B	trafficking protein particle complex 6B [Source:HGNC Symbol;Acc:HGNC:23066]
ENSG00000151233	1.92884	0.000280282	0.00441239	up	GXYLT1	glucoside xylosyltransferase 1 [Source:HGNC Symbol;Acc:HGNC:27482]
ENSG00000177409	2.95682	5.94745e-05	0.00137362	up	SAMD9L	sterile alpha motif domain containing 9 like [Source:HGNC Symbol;Acc:HGNC:1349]
ENSG00000121988	1.64326	0.000688449	0.0085103	up	ZRANB3	zinc finger RANBP2-type containing 3 [Source:HGNC Symbol;Acc:HGNC:25249]
ENSG00000047621	1.75044	0.00437803	0.0317377	up	C12orf4	chromosome 12 open reading frame 4 [Source:HGNC Symbol;Acc:HGNC:1184]
ENSG00000132423	1.52557	0.00485829	0.0342411	up	COQ3	coenzyme Q3, methyltransferase [Source:HGNC Symbol;Acc:HGNC:18175]
ENSG00000069248	1.43633	0.00125718	0.0131533	up	NUP133	nucleoporin 133 [Source:HGNC Symbol;Acc:HGNC:18016]
ENSG00000147669	2.6694	0.000135734	0.00258049	up	POLR2K	RNA polymerase II subunit K [Source:HGNC Symbol;Acc:HGNC:9198]
ENSG00000133773	2.02704	0.000133993	0.00255733	up	CCDC59	coiled-coil domain containing 59 [Source:HGNC Symbol;Acc:HGNC:25005]
ENSG00000213625	1.12463	0.00262099	0.0222081	up	LEPROT	leptin receptor overlapping transcript [Source:HGNC Symbol;Acc:HGNC:29477]
ENSG00000088930	1.53484	0.00404	0.0300709	up	XRN2	5'-3' exoribonuclease 2 [Source:HGNC Symbol;Acc:HGNC:12836]
ENSG00000139146	1.48591	0.00194965	0.0181176	up	FAM60A	family with sequence similarity 60 member A [Source:HGNC Symbol;Acc:HGNC:30702]
ENSG00000102317	1.04264	0.00266076	0.0224472	up	RBM3	RNA binding motif (RNP1, RRM) protein 3 [Source:HGNC Symbol;Acc:HGNC:9900]
ENSG00000228623	3.06997	0.00182455	0.0172469	up	ZNF883	zinc finger protein 883 [Source:HGNC Symbol;Acc:HGNC:27271]
ENSG00000164823	2.17786	0.000252366	0.00408229	up	OSGIN2	oxidative stress induced growth inhibitor family member 2 [Source:HGNC Symbol;Acc:HGNC:1355]
ENSG00000091651	2.43679	9.77521e-10	1.81611e-07	up	ORC6	origin recognition complex subunit 6 [Source:HGNC Symbol;Acc:HGNC:17151]
ENSG00000185798	1.40772	0.00128967	0.0133781	up	WDR53	WD repeat domain 53 [Source:HGNC Symbol;Acc:HGNC:28786]
ENSG00000175305	2.571	0.000360761	0.00533686	up	CCNE2	cyclin E2 [Source:HGNC Symbol;Acc:HGNC:1590]
ENSG00000126821	2.31771	7.2249e-07	4.23554e-05	up	SGPP1	sphingosine-1-phosphate phosphatase 1 [Source:HGNC Symbol;Acc:HGNC:17720]
ENSG00000090520	1.86357	5.1406e-05	0.00124413	up	DNAJB11	DnaJ heat shock protein family (Hsp40) member B11 [Source:HGNC Symbol;Acc:HGNC:14889]
ENSG00000171150	1.62859	0.00166378	0.0160855	up	SOCS5	suppressor of cytokine signaling 5 [Source:HGNC Symbol;Acc:HGNC:16852]
ENSG00000165732	1.67218	0.00748516	0.0460276	up	DDX21	DExD-box helicase 21 [Source:HGNC Symbol;Acc:HGNC:2744]
ENSG00000136295	1.84827	0.000714464	0.0087336	up	TTYH3	tweety family member 3 [Source:HGNC Symbol;Acc:HGNC:22222]
ENSG00000165832	1.23402	0.00302814	0.0246153	up	TRUB1	TruB pseudouridine synthase family member 1 [Source:HGNC Symbol;Acc:HGNC:16060]
ENSG00000103494	1.82762	0.0083561	0.0497487	up	RPGRIP1L	RPGRIP1 like [Source:HGNC Symbol;Acc:HGNC:29168]
ENSG00000198856	2.22213	0.000160955	0.00292579	up	OSTC	oligosaccharyltransferase complex non-catalytic subunit [Source:HGNC Symbol;Acc:HGNC:24448]
ENSG00000170369	4.95065	6.1111e-05	0.00140245	up	CST2	cystatin SA [Source:HGNC Symbol;Acc:HGNC:2474]
ENSG00000075131	2.13128	0.00059024	0.00768346	up	TIPIN	TIMELESS interacting protein [Source:HGNC Symbol;Acc:HGNC:30750]
ENSG00000112029	2.78381	2.4453e-05	0.000712358	up	FBXO5	F-box protein 5 [Source:HGNC Symbol;Acc:HGNC:13584]
ENSG00000164465	2.28947	9.73441e-06	0.000351371	up	DCBLD1	discoidin, CUB and LCCL domain containing 1 [Source:HGNC Symbol;Acc:HGNC:21479]
ENSG00000104442	1.66127	0.000524575	0.00710312	up	ARMC1	armadillo repeat containing 1 [Source:HGNC Symbol;Acc:HGNC:17684]
ENSG00000123562	1.72713	0.00119172	0.0126465	up	MORF4L2	mortality factor 4 like 2 [Source:HGNC Symbol;Acc:HGNC:16849]
ENSG00000154429	2.14483	0.0002188	0.0036612	up	CCSAP	centriole, cilia and spindle associated protein [Source:HGNC Symbol;Acc:HGNC:29578]
ENSG00000008282	1.9509	0.00368316	0.028158	up	SYPL1	synaptophysin like 1 [Source:HGNC Symbol;Acc:HGNC:11507]
ENSG00000166582	1.78231	0.00283718	0.0235061	up	CENPV	centromere protein V [Source:HGNC Symbol;Acc:HGNC:29920]
ENSG00000186767	1.85395	0.00415976	0.0306964	up	SPIN4	spindlin family member 4 [Source:HGNC Symbol;Acc:HGNC:27040]
ENSG00000198919	1.51512	0.00395684	0.029581	up	DZIP3	DAZ interacting zinc finger protein 3 [Source:HGNC Symbol;Acc:HGNC:30938]
ENSG00000175445	3.05856	7.18306e-06	0.000275409	up	LPL	lipoprotein lipase [Source:HGNC Symbol;Acc:HGNC:6677]
ENSG00000167513	1.51377	0.000693962	0.00855333	up	CDT1	chromatin licensing and DNA replication factor 1 [Source:HGNC Symbol;Acc:HGNC:24576]
ENSG00000038210	1.85986	0.00438727	0.0317771	up	PI4K2B	phosphatidylinositol 4-kinase type 2 beta [Source:HGNC Symbol;Acc:HGNC:18215]
ENSG00000136731	1.55216	1.27451e-05	0.000431971	up	UGGT1	UDP-glucose glycoprotein glucosyltransferase 1 [Source:HGNC Symbol;Acc:HGNC:15663]
ENSG00000137338	1.40862	0.00835285	0.0497411	up	PGBD1	piggyBac transposable element derived 1 [Source:HGNC Symbol;Acc:HGNC:19398]
ENSG00000069482	6.73329	1.83663e-05	0.000565239	up	GAL	galanin and GMAP prepropeptide [Source:HGNC Symbol;Acc:HGNC:4114]
ENSG00000185127	1.43466	0.00217329	0.0195071	up	C6orf120	chromosome 6 open reading frame 120 [Source:HGNC Symbol;Acc:HGNC:21247]
ENSG00000213588	1.77403	0.00326937	0.0259526	up	ZBTB9	zinc finger and BTB domain containing 9 [Source:HGNC Symbol;Acc:HGNC:28323]
ENSG00000108064	2.39086	2.58339e-05	0.000741755	up	TFAM	transcription factor A, mitochondrial [Source:HGNC Symbol;Acc:HGNC:11741]
ENSG00000107560	1.47201	0.00657487	0.0420044	up	RAB11FIP2	RAB11 family interacting protein 2 [Source:HGNC Symbol;Acc:HGNC:29152]
ENSG00000125304	1.77526	0.000588993	0.00767909	up	TM9SF2	transmembrane 9 superfamily member 2 [Source:HGNC Symbol;Acc:HGNC:11865]
ENSG00000101856	1.49934	0.000160704	0.00292333	up	PGRMC1	progesterone receptor membrane component 1 [Source:HGNC Symbol;Acc:HGNC:16090]
ENSG00000102805	1.6063	0.00683561	0.043174	up	CLN5	ceroid-lipofuscinosis, neuronal 5 [Source:HGNC Symbol;Acc:HGNC:2076]
ENSG00000106399	1.75304	0.00109376	0.0118732	up	RPA3	replication protein A3 [Source:HGNC Symbol;Acc:HGNC:10291]
ENSG00000178295	1.44332	0.00483375	0.0341348	up	GEN1	GEN1, Holliday junction 5' flap endonuclease [Source:HGNC Symbol;Acc:HGNC:26881]
ENSG00000128578	3.17096	9.2507e-07	5.15976e-05	up	STRIP2	striatin interacting protein 2 [Source:HGNC Symbol;Acc:HGNC:22209]
ENSG00000134986	1.97439	1.30859e-05	0.000440856	up	NREP	neuronal regeneration related protein [Source:HGNC Symbol;Acc:HGNC:16834]
ENSG00000171067	3.22969	2.08994e-05	0.000623452	up	C11orf24	chromosome 11 open reading frame 24 [Source:HGNC Symbol;Acc:HGNC:1174]
ENSG00000063587	1.99875	0.000337176	0.00506869	up	ZNF275	zinc finger protein 275 [Source:HGNC Symbol;Acc:HGNC:13069]
ENSG00000180867	1.75671	0.00441102	0.0318802	up	PDIA3P1	protein disulfide isomerase family A member 3 pseudogene 1 [Source:HGNC Symbol;Acc:HGNC:4607]
ENSG00000126787	2.80038	0.000476367	0.00660381	up	DLGAP5	DLG associated protein 5 [Source:HGNC Symbol;Acc:HGNC:16864]
ENSG00000235386	3.11609	0.00146222	0.0146611	up	AC113174.1	-
ENSG00000146842	1.47355	0.00420421	0.0309271	up	TMEM209	transmembrane protein 209 [Source:HGNC Symbol;Acc:HGNC:21898]
ENSG00000102393	1.84675	0.000928995	0.0105354	up	GLA	galactosidase alpha [Source:HGNC Symbol;Acc:HGNC:4296]
ENSG00000184575	1.93868	0.00136938	0.0139292	up	XPOT	exportin for tRNA [Source:HGNC Symbol;Acc:HGNC:12826]
ENSG00000165661	1.45145	0.000354522	0.00528405	up	QSOX2	quiescin sulfhydryl oxidase 2 [Source:HGNC Symbol;Acc:HGNC:30249]
ENSG00000153044	1.2354	0.00440884	0.0318736	up	CENPH	centromere protein H [Source:HGNC Symbol;Acc:HGNC:17268]
ENSG00000001629	1.24842	0.00509149	0.0353292	up	ANKIB1	ankyrin repeat and IBR domain containing 1 [Source:HGNC Symbol;Acc:HGNC:22215]
ENSG00000055732	2.57386	0.000810732	0.0095593	up	MCOLN3	mucolipin 3 [Source:HGNC Symbol;Acc:HGNC:13358]
ENSG00000186063	1.50642	0.00364117	0.0279614	up	AIDA	axin interactor, dorsalization associated [Source:HGNC Symbol;Acc:HGNC:25761]
ENSG00000106460	2.09598	0.000913204	0.010403	up	TMEM106B	transmembrane protein 106B [Source:HGNC Symbol;Acc:HGNC:22407]
ENSG00000163319	1.05764	0.00441871	0.0319267	up	MRPS18C	mitochondrial ribosomal protein S18C [Source:HGNC Symbol;Acc:HGNC:16633]
ENSG00000137168	1.85774	8.36366e-05	0.00181239	up	PPIL1	peptidylprolyl isomerase like 1 [Source:HGNC Symbol;Acc:HGNC:9260]
ENSG00000225507	2.59223	0.00590659	0.0390685	up	AC069282.1	-
ENSG00000159147	1.66025	0.00834465	0.0497244	up	DONSON	downstream neighbor of SON [Source:HGNC Symbol;Acc:HGNC:2993]
ENSG00000130309	1.36319	0.00282823	0.0234606	up	COLGALT1	collagen beta(1-O)galactosyltransferase 1 [Source:HGNC Symbol;Acc:HGNC:26182]
ENSG00000122970	2.01444	0.000863439	0.00999382	up	IFT81	intraflagellar transport 81 [Source:HGNC Symbol;Acc:HGNC:14313]
ENSG00000080986	2.41046	0.000503605	0.00691553	up	NDC80	NDC80, kinetochore complex component [Source:HGNC Symbol;Acc:HGNC:16909]
ENSG00000253276	1.75705	0.000184012	0.00324326	up	CCDC71L	coiled-coil domain containing 71 like [Source:HGNC Symbol;Acc:HGNC:26685]
ENSG00000174173	1.82447	0.00240057	0.02093	up	TRMT10C	tRNA methyltransferase 10C, mitochondrial RNase P subunit [Source:HGNC Symbol;Acc:HGNC:26022]
ENSG00000120533	1.8933	0.00159376	0.0155481	up	ENY2	ENY2, transcription and export complex 2 subunit [Source:HGNC Symbol;Acc:HGNC:24449]
ENSG00000120539	2.05982	0.00302657	0.0246153	up	MASTL	microtubule associated serine/threonine kinase like [Source:HGNC Symbol;Acc:HGNC:19042]
ENSG00000128050	1.97226	0.00657186	0.0419958	up	PAICS	phosphoribosylaminoimidazole carboxylase and phosphoribosylaminoimidazolesuccinocarboxamide synthase [Source:HGNC Symbol;Acc:HGNC:8587]
ENSG00000094804	2.16143	5.90463e-06	0.000236813	up	CDC6	cell division cycle 6 [Source:HGNC Symbol;Acc:HGNC:1744]
ENSG00000146674	1.75744	0.000172479	0.00308205	up	IGFBP3	insulin like growth factor binding protein 3 [Source:HGNC Symbol;Acc:HGNC:5472]
ENSG00000146670	1.99114	5.70502e-05	0.00134467	up	CDCA5	cell division cycle associated 5 [Source:HGNC Symbol;Acc:HGNC:14626]
ENSG00000275180	2.66667	0.00311072	0.0251063	up	AC048341.3	-
ENSG00000062822	1.22749	0.00178972	0.0169876	up	POLD1	DNA polymerase delta 1, catalytic subunit [Source:HGNC Symbol;Acc:HGNC:9175]
ENSG00000189050	1.86075	0.000162615	0.00294748	up	RNFT1	ring finger protein, transmembrane 1 [Source:HGNC Symbol;Acc:HGNC:30206]
ENSG00000189057	3.03817	0.0017149	0.0164317	up	FAM111B	family with sequence similarity 111 member B [Source:HGNC Symbol;Acc:HGNC:24200]
ENSG00000111665	1.59456	0.000129061	0.0024874	up	CDCA3	cell division cycle associated 3 [Source:HGNC Symbol;Acc:HGNC:14624]
ENSG00000087301	2.02436	0.00484711	0.0341862	up	TXNDC16	thioredoxin domain containing 16 [Source:HGNC Symbol;Acc:HGNC:19965]
ENSG00000114013	2.041	0.00396567	0.0296168	up	CD86	CD86 molecule [Source:HGNC Symbol;Acc:HGNC:1705]
ENSG00000166503	1.49343	0.000116461	0.00231947	up	AC024270.1	Hepatoma-derived growth factor-related protein 3 [Source:UniProtKB/Swiss-Prot;Acc:Q9Y3E1]
ENSG00000054983	1.46035	0.00232664	0.0204762	up	GALC	galactosylceramidase [Source:HGNC Symbol;Acc:HGNC:4115]
ENSG00000151917	2.75075	7.86803e-05	0.00172122	up	BEND6	BEN domain containing 6 [Source:HGNC Symbol;Acc:HGNC:20871]
ENSG00000104320	2.46008	0.000149886	0.00277447	up	NBN	nibrin [Source:HGNC Symbol;Acc:HGNC:7652]
ENSG00000082213	1.98312	0.000364519	0.00537357	up	C5orf22	chromosome 5 open reading frame 22 [Source:HGNC Symbol;Acc:HGNC:25639]
ENSG00000082212	1.84592	0.00652353	0.0417608	up	ME2	malic enzyme 2 [Source:HGNC Symbol;Acc:HGNC:6984]
ENSG00000107672	1.20283	0.000105459	0.00215868	up	NSMCE4A	NSE4 homolog A, SMC5-SMC6 complex component [Source:HGNC Symbol;Acc:HGNC:25935]
ENSG00000121931	2.66341	0.00202849	0.0186174	up	LRIF1	ligand dependent nuclear receptor interacting factor 1 [Source:HGNC Symbol;Acc:HGNC:30299]
ENSG00000171617	2.74287	1.25999e-05	0.00042848	up	ENC1	ectodermal-neural cortex 1 [Source:HGNC Symbol;Acc:HGNC:3345]
ENSG00000125726	3.73243	3.19043e-06	0.000143439	up	CD70	CD70 molecule [Source:HGNC Symbol;Acc:HGNC:11937]
ENSG00000131747	2.44254	0.00082907	0.00969371	up	TOP2A	topoisomerase (DNA) II alpha [Source:HGNC Symbol;Acc:HGNC:11989]
ENSG00000135974	1.23691	0.00412968	0.0305216	up	C2orf49	chromosome 2 open reading frame 49 [Source:HGNC Symbol;Acc:HGNC:28772]
ENSG00000071794	2.53651	0.0005095	0.00697297	up	HLTF	helicase like transcription factor [Source:HGNC Symbol;Acc:HGNC:11099]
ENSG00000172315	1.55238	0.00140447	0.0142174	up	TP53RK	TP53 regulating kinase [Source:HGNC Symbol;Acc:HGNC:16197]
ENSG00000261061	1.55653	0.00603838	0.0395879	up	AC092718.4	-
ENSG00000137876	1.62672	0.00307093	0.0248936	up	RSL24D1	ribosomal L24 domain containing 1 [Source:HGNC Symbol;Acc:HGNC:18479]
ENSG00000115009	3.61033	2.13211e-05	0.00063379	up	CCL20	C-C motif chemokine ligand 20 [Source:HGNC Symbol;Acc:HGNC:10619]
ENSG00000173041	1.99439	0.00304225	0.0247086	up	ZNF680	zinc finger protein 680 [Source:HGNC Symbol;Acc:HGNC:26897]
ENSG00000090889	1.86926	0.000170088	0.00304796	up	KIF4A	kinesin family member 4A [Source:HGNC Symbol;Acc:HGNC:13339]
ENSG00000182952	1.20012	0.00529165	0.0362341	up	HMGN4	high mobility group nucleosomal binding domain 4 [Source:HGNC Symbol;Acc:HGNC:4989]
ENSG00000169607	2.22534	0.000276869	0.0043755	up	CKAP2L	cytoskeleton associated protein 2 like [Source:HGNC Symbol;Acc:HGNC:26877]
ENSG00000228716	1.51929	0.00357582	0.027571	up	DHFR	dihydrofolate reductase [Source:HGNC Symbol;Acc:HGNC:2861]
ENSG00000184445	1.99127	0.00041653	0.00597302	up	KNTC1	kinetochore associated 1 [Source:HGNC Symbol;Acc:HGNC:17255]
ENSG00000108960	1.92712	0.00188465	0.0176303	up	MMD	monocyte to macrophage differentiation associated [Source:HGNC Symbol;Acc:HGNC:7153]
ENSG00000101146	1.27289	0.00255476	0.0217857	up	RAE1	ribonucleic acid export 1 [Source:HGNC Symbol;Acc:HGNC:9828]
ENSG00000161813	1.96302	0.00342713	0.0267925	up	LARP4	La ribonucleoprotein domain family member 4 [Source:HGNC Symbol;Acc:HGNC:24320]
ENSG00000096384	1.38693	0.00245159	0.021163	up	HSP90AB1	heat shock protein 90 alpha family class B member 1 [Source:HGNC Symbol;Acc:HGNC:5258]
ENSG00000134901	1.99528	0.00264556	0.0223488	up	KDELC1	KDEL motif containing 1 [Source:HGNC Symbol;Acc:HGNC:19350]
ENSG00000085449	1.34512	0.000707837	0.00866937	up	WDFY1	WD repeat and FYVE domain containing 1 [Source:HGNC Symbol;Acc:HGNC:20451]
ENSG00000130635	2.04355	0.000600758	0.00777232	up	COL5A1	collagen type V alpha 1 chain [Source:HGNC Symbol;Acc:HGNC:2209]
ENSG00000143933	1.98576	0.000701746	0.00861565	up	CALM2	calmodulin 2 [Source:HGNC Symbol;Acc:HGNC:1445]
ENSG00000111231	1.80686	0.000313509	0.00480378	up	GPN3	GPN-loop GTPase 3 [Source:HGNC Symbol;Acc:HGNC:30186]
ENSG00000064995	1.54672	0.000164347	0.00296822	up	TAF11	TATA-box binding protein associated factor 11 [Source:HGNC Symbol;Acc:HGNC:11544]
ENSG00000029993	2.74401	7.91886e-07	4.51661e-05	up	HMGB3	high mobility group box 3 [Source:HGNC Symbol;Acc:HGNC:5004]
ENSG00000164283	5.50718	1.9217e-08	2.12033e-06	up	ESM1	endothelial cell specific molecule 1 [Source:HGNC Symbol;Acc:HGNC:3466]
ENSG00000162607	2.34567	0.000877494	0.010122	up	USP1	ubiquitin specific peptidase 1 [Source:HGNC Symbol;Acc:HGNC:12607]
ENSG00000196470	1.42905	0.00172131	0.0164531	up	SIAH1	siah E3 ubiquitin protein ligase 1 [Source:HGNC Symbol;Acc:HGNC:10857]
ENSG00000271672	4.85188	7.06898e-07	4.15376e-05	up	DUXAP8	double homeobox A pseudogene 8 [Source:HGNC Symbol;Acc:HGNC:32187]
ENSG00000059769	1.84433	3.14494e-05	0.000859992	up	DNAJC25	DnaJ heat shock protein family (Hsp40) member C25 [Source:HGNC Symbol;Acc:HGNC:34187]
ENSG00000152219	1.73188	0.00141714	0.0143342	up	ARL14EP	ADP ribosylation factor like GTPase 14 effector protein [Source:HGNC Symbol;Acc:HGNC:26798]
ENSG00000155393	1.32915	0.00104663	0.011533	up	HEATR3	HEAT repeat containing 3 [Source:HGNC Symbol;Acc:HGNC:26087]
ENSG00000170584	1.10405	0.00719121	0.0446987	up	NUDCD2	NudC domain containing 2 [Source:HGNC Symbol;Acc:HGNC:30535]
ENSG00000198315	2.04473	0.000900997	0.0103083	up	ZKSCAN8	zinc finger with KRAB and SCAN domains 8 [Source:HGNC Symbol;Acc:HGNC:12983]
ENSG00000147586	1.39393	0.00157367	0.0154371	up	MRPS28	mitochondrial ribosomal protein S28 [Source:HGNC Symbol;Acc:HGNC:14513]
ENSG00000170456	2.02016	0.00364612	0.0279709	up	DENND5B	DENN domain containing 5B [Source:HGNC Symbol;Acc:HGNC:28338]
ENSG00000023445	2.24603	0.000136128	0.00258049	up	BIRC3	baculoviral IAP repeat containing 3 [Source:HGNC Symbol;Acc:HGNC:591]
ENSG00000175895	1.98145	0.000612288	0.00785314	up	PLEKHF2	pleckstrin homology and FYVE domain containing 2 [Source:HGNC Symbol;Acc:HGNC:20757]
ENSG00000140749	1.7793	0.00279857	0.0232756	up	IGSF6	immunoglobulin superfamily member 6 [Source:HGNC Symbol;Acc:HGNC:5953]
ENSG00000188725	1.19165	0.00512595	0.0354939	up	SMIM15	small integral membrane protein 15 [Source:HGNC Symbol;Acc:HGNC:33861]
ENSG00000114988	1.71275	0.00582503	0.0387238	up	LMAN2L	lectin, mannose binding 2 like [Source:HGNC Symbol;Acc:HGNC:19263]
ENSG00000077585	1.46262	0.000741381	0.00899735	up	GPR137B	G protein-coupled receptor 137B [Source:HGNC Symbol;Acc:HGNC:11862]
ENSG00000210176	1.93999	0.0061382	0.0400036	up	MT-TH	mitochondrially encoded tRNA histidine [Source:HGNC Symbol;Acc:HGNC:7487]
ENSG00000165672	1.27839	0.00171826	0.0164452	up	PRDX3	peroxiredoxin 3 [Source:HGNC Symbol;Acc:HGNC:9354]
ENSG00000138231	1.63443	4.16405e-05	0.00106061	up	DBR1	debranching RNA lariats 1 [Source:HGNC Symbol;Acc:HGNC:15594]
ENSG00000163214	1.42898	0.00197837	0.0183172	up	DHX57	DExH-box helicase 57 [Source:HGNC Symbol;Acc:HGNC:20086]
ENSG00000095203	2.5479	3.38301e-05	0.000908379	up	EPB41L4B	erythrocyte membrane protein band 4.1 like 4B [Source:HGNC Symbol;Acc:HGNC:19818]
ENSG00000123106	1.60529	0.0049228	0.0345312	up	CCDC91	coiled-coil domain containing 91 [Source:HGNC Symbol;Acc:HGNC:24855]
ENSG00000244115	2.50761	0.000170065	0.00304796	up	DNAJC25-GNG10	DNAJC25-GNG10 readthrough [Source:HGNC Symbol;Acc:HGNC:37501]
ENSG00000166068	2.07564	1.51763e-05	0.000497354	up	SPRED1	sprouty related EVH1 domain containing 1 [Source:HGNC Symbol;Acc:HGNC:20249]
ENSG00000204388	3.58399	3.02743e-08	3.12221e-06	up	HSPA1B	heat shock protein family A (Hsp70) member 1B [Source:HGNC Symbol;Acc:HGNC:5233]
ENSG00000125885	2.73222	3.08401e-07	2.10024e-05	up	MCM8	minichromosome maintenance 8 homologous recombination repair factor [Source:HGNC Symbol;Acc:HGNC:16147]
ENSG00000170421	2.45259	0.0010579	0.0116116	up	KRT8	keratin 8 [Source:HGNC Symbol;Acc:HGNC:6446]
ENSG00000145337	1.12005	0.00672589	0.0426992	up	PYURF	PIGY upstream reading frame [Source:HGNC Symbol;Acc:HGNC:44317]
ENSG00000066557	2.08668	0.00227758	0.020178	up	LRRC40	leucine rich repeat containing 40 [Source:HGNC Symbol;Acc:HGNC:26004]
ENSG00000069849	1.68061	0.00270216	0.0226754	up	ATP1B3	ATPase Na+/K+ transporting subunit beta 3 [Source:HGNC Symbol;Acc:HGNC:806]
ENSG00000138035	2.3454	1.96877e-05	0.000599335	up	PNPT1	polyribonucleotide nucleotidyltransferase 1 [Source:HGNC Symbol;Acc:HGNC:23166]
ENSG00000139921	2.28002	0.000220796	0.00368484	up	TMX1	thioredoxin related transmembrane protein 1 [Source:HGNC Symbol;Acc:HGNC:15487]
ENSG00000151725	2.51101	0.00240828	0.0209466	up	CENPU	centromere protein U [Source:HGNC Symbol;Acc:HGNC:21348]
ENSG00000169359	1.51526	0.00121536	0.0128104	up	SLC33A1	solute carrier family 33 member 1 [Source:HGNC Symbol;Acc:HGNC:95]
ENSG00000184378	4.49639	9.99591e-07	5.52662e-05	up	ACTRT3	actin related protein T3 [Source:HGNC Symbol;Acc:HGNC:24022]
ENSG00000166266	1.07595	0.00470512	0.0334697	up	CUL5	cullin 5 [Source:HGNC Symbol;Acc:HGNC:2556]
ENSG00000181472	1.33348	0.00316457	0.0253965	up	ZBTB2	zinc finger and BTB domain containing 2 [Source:HGNC Symbol;Acc:HGNC:20868]
ENSG00000074266	1.796	0.000637111	0.00802888	up	EED	embryonic ectoderm development [Source:HGNC Symbol;Acc:HGNC:3188]
ENSG00000185404	1.32765	0.00213324	0.0192159	up	SP140L	SP140 nuclear body protein like [Source:HGNC Symbol;Acc:HGNC:25105]
ENSG00000196368	3.31021	1.84752e-07	1.37298e-05	up	NUDT11	nudix hydrolase 11 [Source:HGNC Symbol;Acc:HGNC:18011]
ENSG00000010270	1.63607	9.73433e-05	0.00202768	up	STARD3NL	STARD3 N-terminal like [Source:HGNC Symbol;Acc:HGNC:19169]
ENSG00000196584	2.37166	0.000184452	0.00324326	up	XRCC2	X-ray repair cross complementing 2 [Source:HGNC Symbol;Acc:HGNC:12829]
ENSG00000196581	3.12018	0.000476461	0.00660381	up	AJAP1	adherens junctions associated protein 1 [Source:HGNC Symbol;Acc:HGNC:30801]
ENSG00000164118	1.74389	0.00431769	0.0314567	up	CEP44	centrosomal protein 44 [Source:HGNC Symbol;Acc:HGNC:29356]
ENSG00000164116	2.10943	4.17637e-06	0.000178644	up	GUCY1A3	guanylate cyclase 1 soluble subunit alpha [Source:HGNC Symbol;Acc:HGNC:4685]
ENSG00000123609	2.51972	1.18037e-05	0.000408555	up	NMI	N-myc and STAT interactor [Source:HGNC Symbol;Acc:HGNC:7854]
ENSG00000277161	2.22393	0.000652239	0.00817312	up	PIGW	phosphatidylinositol glycan anchor biosynthesis class W [Source:HGNC Symbol;Acc:HGNC:23213]
ENSG00000120837	1.88861	0.000882023	0.0101531	up	NFYB	nuclear transcription factor Y subunit beta [Source:HGNC Symbol;Acc:HGNC:7805]
ENSG00000101057	2.88109	4.08866e-06	0.000175694	up	MYBL2	MYB proto-oncogene like 2 [Source:HGNC Symbol;Acc:HGNC:7548]
ENSG00000174371	2.484	6.74289e-05	0.00151308	up	EXO1	exonuclease 1 [Source:HGNC Symbol;Acc:HGNC:3511]
ENSG00000137547	1.22751	0.00431881	0.0314567	up	MRPL15	mitochondrial ribosomal protein L15 [Source:HGNC Symbol;Acc:HGNC:14054]
ENSG00000206573	1.27238	0.00372871	0.0283775	up	THUMPD3-AS1	THUMPD3 antisense RNA 1 [Source:HGNC Symbol;Acc:HGNC:44478]
ENSG00000129128	1.58937	0.000119433	0.00235759	up	SPCS3	signal peptidase complex subunit 3 [Source:HGNC Symbol;Acc:HGNC:26212]
ENSG00000175130	2.18526	0.00163272	0.0158547	up	MARCKSL1	MARCKS like 1 [Source:HGNC Symbol;Acc:HGNC:7142]
ENSG00000108106	1.60471	0.00616324	0.0401036	up	UBE2S	ubiquitin conjugating enzyme E2 S [Source:HGNC Symbol;Acc:HGNC:17895]
ENSG00000112308	1.51837	6.36051e-05	0.00144654	up	C6orf62	chromosome 6 open reading frame 62 [Source:HGNC Symbol;Acc:HGNC:20998]
ENSG00000152193	1.94436	0.00257031	0.0218888	up	RNF219	ring finger protein 219 [Source:HGNC Symbol;Acc:HGNC:20308]
ENSG00000114120	1.59806	0.00717816	0.0446395	up	SLC25A36	solute carrier family 25 member 36 [Source:HGNC Symbol;Acc:HGNC:25554]
ENSG00000198015	2.0238	0.000643786	0.0080928	up	MRPL42	mitochondrial ribosomal protein L42 [Source:HGNC Symbol;Acc:HGNC:14493]
ENSG00000196284	1.70137	2.66583e-05	0.000759416	up	SUPT3H	SPT3 homolog, SAGA and STAGA complex component [Source:HGNC Symbol;Acc:HGNC:11466]
ENSG00000119446	1.44913	0.00341553	0.0267349	up	RBM18	RNA binding motif protein 18 [Source:HGNC Symbol;Acc:HGNC:28413]
ENSG00000112210	2.09653	0.000209197	0.0035475	up	RAB23	RAB23, member RAS oncogene family [Source:HGNC Symbol;Acc:HGNC:14263]
ENSG00000165168	2.24502	0.000156388	0.00286338	up	CYBB	cytochrome b-245 beta chain [Source:HGNC Symbol;Acc:HGNC:2578]
ENSG00000121152	2.32727	0.000104363	0.00214736	up	NCAPH	non-SMC condensin I complex subunit H [Source:HGNC Symbol;Acc:HGNC:1112]
ENSG00000185238	1.74805	0.00434302	0.0315839	up	PRMT3	protein arginine methyltransferase 3 [Source:HGNC Symbol;Acc:HGNC:30163]
ENSG00000171103	1.87365	9.1862e-05	0.0019407	up	TRMT61B	tRNA methyltransferase 61B [Source:HGNC Symbol;Acc:HGNC:26070]
ENSG00000183971	4.53509	2.16431e-08	2.34541e-06	up	NPW	neuropeptide W [Source:HGNC Symbol;Acc:HGNC:30509]
ENSG00000166881	2.72715	4.08942e-05	0.00104688	up	NEMP1	nuclear envelope integral membrane protein 1 [Source:HGNC Symbol;Acc:HGNC:29001]
ENSG00000148835	1.61668	0.00779988	0.0474147	up	TAF5	TATA-box binding protein associated factor 5 [Source:HGNC Symbol;Acc:HGNC:11539]
ENSG00000133216	2.19891	0.000137199	0.00259252	up	EPHB2	EPH receptor B2 [Source:HGNC Symbol;Acc:HGNC:3393]
ENSG00000086300	3.53745	6.31169e-08	5.65523e-06	up	SNX10	sorting nexin 10 [Source:HGNC Symbol;Acc:HGNC:14974]
ENSG00000065060	1.48547	0.0041966	0.0308961	up	UHRF1BP1	UHRF1 binding protein 1 [Source:HGNC Symbol;Acc:HGNC:21216]
ENSG00000132603	1.14366	0.00467828	0.0333351	up	NIP7	NIP7, nucleolar pre-rRNA processing protein [Source:HGNC Symbol;Acc:HGNC:24328]
ENSG00000136986	1.62633	0.000140583	0.00263617	up	DERL1	derlin 1 [Source:HGNC Symbol;Acc:HGNC:28454]
ENSG00000186416	2.05947	0.000798826	0.00946522	up	NKRF	NFKB repressing factor [Source:HGNC Symbol;Acc:HGNC:19374]
ENSG00000197062	1.59301	0.001421	0.014361	up	ZSCAN26	zinc finger and SCAN domain containing 26 [Source:HGNC Symbol;Acc:HGNC:12978]
ENSG00000169193	1.67801	0.0027344	0.0228624	up	CCDC126	coiled-coil domain containing 126 [Source:HGNC Symbol;Acc:HGNC:22398]
ENSG00000000419	1.82111	0.000250722	0.00406611	up	DPM1	dolichyl-phosphate mannosyltransferase subunit 1, catalytic [Source:HGNC Symbol;Acc:HGNC:3005]
ENSG00000185808	1.52948	0.00821793	0.0491986	up	PIGP	phosphatidylinositol glycan anchor biosynthesis class P [Source:HGNC Symbol;Acc:HGNC:3046]
ENSG00000153767	1.24318	0.00328979	0.0260492	up	GTF2E1	general transcription factor IIE subunit 1 [Source:HGNC Symbol;Acc:HGNC:4650]
ENSG00000162521	1.71022	0.00283048	0.0234716	up	RBBP4	RB binding protein 4, chromatin remodeling factor [Source:HGNC Symbol;Acc:HGNC:9887]
ENSG00000080824	2.94571	5.81337e-05	0.00135504	up	HSP90AA1	heat shock protein 90 alpha family class A member 1 [Source:HGNC Symbol;Acc:HGNC:5253]
ENSG00000198924	1.90431	0.00325929	0.0258848	up	DCLRE1A	DNA cross-link repair 1A [Source:HGNC Symbol;Acc:HGNC:17660]
ENSG00000171806	2.41533	2.25635e-06	0.000107772	up	METTL18	methyltransferase like 18 [Source:HGNC Symbol;Acc:HGNC:28793]
ENSG00000204899	2.49674	2.06803e-05	0.000619845	up	MZT1	mitotic spindle organizing protein 1 [Source:HGNC Symbol;Acc:HGNC:33830]
ENSG00000065923	1.16361	0.000894658	0.0102565	up	SLC9A7	solute carrier family 9 member A7 [Source:HGNC Symbol;Acc:HGNC:17123]
ENSG00000137672	2.09896	0.00170689	0.0163798	up	TRPC6	transient receptor potential cation channel subfamily C member 6 [Source:HGNC Symbol;Acc:HGNC:12338]
ENSG00000146731	1.46636	0.00142431	0.0143838	up	CCT6A	chaperonin containing TCP1 subunit 6A [Source:HGNC Symbol;Acc:HGNC:1620]
ENSG00000116062	1.89852	0.00241377	0.0209697	up	MSH6	mutS homolog 6 [Source:HGNC Symbol;Acc:HGNC:7329]
ENSG00000088179	1.37667	0.00250553	0.0214746	up	PTPN4	protein tyrosine phosphatase, non-receptor type 4 [Source:HGNC Symbol;Acc:HGNC:9656]
ENSG00000145416	1.61505	1.57019e-05	0.000507966	up	2019-03-01	membrane associated ring-CH-type finger 1 [Source:HGNC Symbol;Acc:HGNC:26077]
ENSG00000079387	2.01855	0.00128039	0.0132916	up	SENP1	SUMO1/sentrin specific peptidase 1 [Source:HGNC Symbol;Acc:HGNC:17927]
ENSG00000114573	1.30719	0.00632651	0.0407994	up	ATP6V1A	ATPase H+ transporting V1 subunit A [Source:HGNC Symbol;Acc:HGNC:851]
ENSG00000105793	1.4191	0.00219668	0.0196403	up	GTPBP10	GTP binding protein 10 [Source:HGNC Symbol;Acc:HGNC:25106]
ENSG00000185480	2.66872	0.00335485	0.0263907	up	PARPBP	PARP1 binding protein [Source:HGNC Symbol;Acc:HGNC:26074]
ENSG00000148019	1.81164	0.000248713	0.00404131	up	CEP78	centrosomal protein 78 [Source:HGNC Symbol;Acc:HGNC:25740]
ENSG00000211892	2.82362	8.66234e-05	0.00185957	up	IGHG4	immunoglobulin heavy constant gamma 4 (G4m marker) [Source:HGNC Symbol;Acc:HGNC:5528]
ENSG00000211896	1.95084	0.00632431	0.0407994	up	IGHG1	immunoglobulin heavy constant gamma 1 (G1m marker) [Source:HGNC Symbol;Acc:HGNC:5525]
ENSG00000196504	1.66363	0.00354029	0.0273974	up	PRPF40A	pre-mRNA processing factor 40 homolog A [Source:HGNC Symbol;Acc:HGNC:16463]
ENSG00000168827	1.40806	0.00157732	0.0154473	up	GFM1	G elongation factor mitochondrial 1 [Source:HGNC Symbol;Acc:HGNC:13780]
ENSG00000123689	3.01604	2.95204e-05	0.000822372	up	G0S2	G0/G1 switch 2 [Source:HGNC Symbol;Acc:HGNC:30229]
ENSG00000123684	1.38314	0.00158841	0.015511	up	LPGAT1	lysophosphatidylglycerol acyltransferase 1 [Source:HGNC Symbol;Acc:HGNC:28985]
ENSG00000169016	1.2607	0.00354427	0.0274132	up	E2F6	E2F transcription factor 6 [Source:HGNC Symbol;Acc:HGNC:3120]
ENSG00000058804	1.83125	0.00674274	0.0427605	up	NDC1	NDC1 transmembrane nucleoporin [Source:HGNC Symbol;Acc:HGNC:25525]
ENSG00000156735	1.19674	0.00341765	0.0267432	up	BAG4	BCL2 associated athanogene 4 [Source:HGNC Symbol;Acc:HGNC:940]
ENSG00000173621	1.68328	0.000326696	0.00495773	up	LRFN4	leucine rich repeat and fibronectin type III domain containing 4 [Source:HGNC Symbol;Acc:HGNC:28456]
ENSG00000121797	1.9632	0.0037245	0.028354	up	CCRL2	C-C motif chemokine receptor like 2 [Source:HGNC Symbol;Acc:HGNC:1612]
ENSG00000049860	1.22026	0.000130671	0.0025146	up	HEXB	hexosaminidase subunit beta [Source:HGNC Symbol;Acc:HGNC:4879]
ENSG00000077152	2.24757	0.000259608	0.00416017	up	UBE2T	ubiquitin conjugating enzyme E2 T [Source:HGNC Symbol;Acc:HGNC:25009]
ENSG00000139131	1.3038	0.000515885	0.00702122	up	YARS2	tyrosyl-tRNA synthetase 2 [Source:HGNC Symbol;Acc:HGNC:24249]
ENSG00000197927	1.94819	0.00830671	0.0495919	up	C2orf27A	chromosome 2 open reading frame 27A [Source:HGNC Symbol;Acc:HGNC:25077]
ENSG00000169255	1.68344	0.000543448	0.00726524	up	B3GALNT1	beta-1,3-N-acetylgalactosaminyltransferase 1 (globoside blood group) [Source:HGNC Symbol;Acc:HGNC:918]
ENSG00000106178	2.41288	0.00762446	0.0466797	up	CCL24	C-C motif chemokine ligand 24 [Source:HGNC Symbol;Acc:HGNC:10623]
ENSG00000260428	1.90652	0.00108793	0.0118333	up	SCX	scleraxis bHLH transcription factor [Source:HGNC Symbol;Acc:HGNC:32322]
ENSG00000187815	2.0749	5.21433e-05	0.00125357	up	ZFP69	ZFP69 zinc finger protein [Source:HGNC Symbol;Acc:HGNC:24708]
ENSG00000166803	1.71964	0.000470013	0.00654316	up	PCLAF	PCNA clamp associated factor [Source:HGNC Symbol;Acc:HGNC:28961]
ENSG00000084090	1.70799	0.000776425	0.00931084	up	STARD7	StAR related lipid transfer domain containing 7 [Source:HGNC Symbol;Acc:HGNC:18063]
ENSG00000127314	1.80427	0.00249893	0.0214399	up	RAP1B	RAP1B, member of RAS oncogene family [Source:HGNC Symbol;Acc:HGNC:9857]
ENSG00000136240	1.4344	0.000532756	0.00717501	up	KDELR2	KDEL endoplasmic reticulum protein retention receptor 2 [Source:HGNC Symbol;Acc:HGNC:6305]
ENSG00000200879	4.01088	0.000163139	0.00295275	up	SNORD14E	small nucleolar RNA, C/D box 14E [Source:HGNC Symbol;Acc:HGNC:30354]
ENSG00000135451	2.28512	5.38849e-05	0.00128496	up	TROAP	trophinin associated protein [Source:HGNC Symbol;Acc:HGNC:12327]
ENSG00000135454	2.71348	0.00268188	0.0225949	up	B4GALNT1	beta-1,4-N-acetyl-galactosaminyltransferase 1 [Source:HGNC Symbol;Acc:HGNC:4117]
ENSG00000109133	1.0831	0.00339718	0.0266491	up	TMEM33	transmembrane protein 33 [Source:HGNC Symbol;Acc:HGNC:25541]
ENSG00000143870	1.66043	0.00359519	0.0276697	up	PDIA6	protein disulfide isomerase family A member 6 [Source:HGNC Symbol;Acc:HGNC:30168]
ENSG00000188092	2.05934	0.00577849	0.0385339	up	GPR89B	G protein-coupled receptor 89B [Source:HGNC Symbol;Acc:HGNC:13840]
ENSG00000228393	2.41338	0.00332155	0.0262349	up	LINC01004	long intergenic non-protein coding RNA 1004 [Source:HGNC Symbol;Acc:HGNC:48961]
ENSG00000104415	4.32821	6.03072e-14	3.24561e-11	up	WISP1	WNT1 inducible signaling pathway protein 1 [Source:HGNC Symbol;Acc:HGNC:12769]
ENSG00000073111	1.82374	0.000610113	0.0078415	up	MCM2	minichromosome maintenance complex component 2 [Source:HGNC Symbol;Acc:HGNC:6944]
ENSG00000196950	2.28937	0.000185257	0.00325061	up	SLC39A10	solute carrier family 39 member 10 [Source:HGNC Symbol;Acc:HGNC:20861]
ENSG00000117533	1.74186	0.00736819	0.0454744	up	VAMP4	vesicle associated membrane protein 4 [Source:HGNC Symbol;Acc:HGNC:12645]
ENSG00000189067	1.25459	0.00106909	0.0116988	up	LITAF	lipopolysaccharide induced TNF factor [Source:HGNC Symbol;Acc:HGNC:16841]
ENSG00000064225	1.89305	0.000520467	0.00706094	up	ST3GAL6	ST3 beta-galactoside alpha-2,3-sialyltransferase 6 [Source:HGNC Symbol;Acc:HGNC:18080]
ENSG00000111615	1.45781	0.00456878	0.0327581	up	KRR1	KRR1, small subunit processome component homolog [Source:HGNC Symbol;Acc:HGNC:5176]
ENSG00000039560	1.56778	0.0020414	0.0187051	up	RAI14	retinoic acid induced 14 [Source:HGNC Symbol;Acc:HGNC:14873]
ENSG00000162931	2.63234	0.00393988	0.0294999	up	TRIM17	tripartite motif containing 17 [Source:HGNC Symbol;Acc:HGNC:13430]
ENSG00000187951	1.63361	0.00223135	0.0198929	up	ARHGAP11B	Rho GTPase activating protein 11B [Source:HGNC Symbol;Acc:HGNC:15782]
ENSG00000115392	2.41546	0.000152351	0.00280803	up	FANCL	Fanconi anemia complementation group L [Source:HGNC Symbol;Acc:HGNC:20748]
ENSG00000164934	1.75471	0.000556147	0.00736943	up	DCAF13	DDB1 and CUL4 associated factor 13 [Source:HGNC Symbol;Acc:HGNC:24535]
ENSG00000164933	1.71778	0.000938066	0.0106002	up	SLC25A32	solute carrier family 25 member 32 [Source:HGNC Symbol;Acc:HGNC:29683]
ENSG00000164932	3.55885	6.63084e-14	3.41922e-11	up	CTHRC1	collagen triple helix repeat containing 1 [Source:HGNC Symbol;Acc:HGNC:18831]
ENSG00000164930	1.81101	0.00290191	0.0239304	up	FZD6	frizzled class receptor 6 [Source:HGNC Symbol;Acc:HGNC:4044]
ENSG00000181751	1.7291	0.00737277	0.0454915	up	C5orf30	chromosome 5 open reading frame 30 [Source:HGNC Symbol;Acc:HGNC:25052]
ENSG00000260916	1.35907	0.00468776	0.0333838	up	CCPG1	cell cycle progression 1 [Source:HGNC Symbol;Acc:HGNC:24227]
ENSG00000198743	2.36188	0.00429788	0.031366	up	SLC5A3	solute carrier family 5 member 3 [Source:HGNC Symbol;Acc:HGNC:11038]
ENSG00000123737	1.8184	0.00207065	0.0188742	up	EXOSC9	exosome component 9 [Source:HGNC Symbol;Acc:HGNC:9137]
ENSG00000163823	1.96003	0.00244638	0.0211343	up	CCR1	C-C motif chemokine receptor 1 [Source:HGNC Symbol;Acc:HGNC:1602]
ENSG00000128606	2.46645	0.000584396	0.00763492	up	LRRC17	leucine rich repeat containing 17 [Source:HGNC Symbol;Acc:HGNC:16895]
ENSG00000158411	1.17997	0.00208829	0.0189597	up	MITD1	microtubule interacting and trafficking domain containing 1 [Source:HGNC Symbol;Acc:HGNC:25207]
ENSG00000081386	1.57698	0.000357215	0.00530417	up	ZNF510	zinc finger protein 510 [Source:HGNC Symbol;Acc:HGNC:29161]
ENSG00000170270	1.9248	4.10845e-05	0.00104963	up	GON7	GON7, KEOPS complex subunit homolog [Source:HGNC Symbol;Acc:HGNC:20356]
ENSG00000180611	1.70802	0.000936507	0.0105921	up	MB21D2	Mab-21 domain containing 2 [Source:HGNC Symbol;Acc:HGNC:30438]
ENSG00000162851	1.83937	0.000241731	0.00395105	up	TFB2M	transcription factor B2, mitochondrial [Source:HGNC Symbol;Acc:HGNC:18559]
ENSG00000138646	3.25422	1.25381e-06	6.68355e-05	up	HERC5	HECT and RLD domain containing E3 ubiquitin protein ligase 5 [Source:HGNC Symbol;Acc:HGNC:24368]
ENSG00000105173	1.67324	5.83098e-05	0.00135664	up	CCNE1	cyclin E1 [Source:HGNC Symbol;Acc:HGNC:1589]
ENSG00000149948	6.10693	6.2623e-15	4.79484e-12	up	HMGA2	high mobility group AT-hook 2 [Source:HGNC Symbol;Acc:HGNC:5009]
ENSG00000101412	2.36905	9.64593e-09	1.16992e-06	up	E2F1	E2F transcription factor 1 [Source:HGNC Symbol;Acc:HGNC:3113]
ENSG00000153936	1.79248	0.000778101	0.0093265	up	HS2ST1	heparan sulfate 2-O-sulfotransferase 1 [Source:HGNC Symbol;Acc:HGNC:5193]
ENSG00000137845	1.39791	0.000270628	0.0042925	up	ADAM10	ADAM metallopeptidase domain 10 [Source:HGNC Symbol;Acc:HGNC:188]
ENSG00000109805	2.22407	0.000926447	0.010516	up	NCAPG	non-SMC condensin I complex subunit G [Source:HGNC Symbol;Acc:HGNC:24304]
ENSG00000104626	1.85755	0.00165894	0.0160661	up	ERI1	exoribonuclease 1 [Source:HGNC Symbol;Acc:HGNC:23994]
ENSG00000151790	3.83865	9.08814e-10	1.72654e-07	up	TDO2	tryptophan 2,3-dioxygenase [Source:HGNC Symbol;Acc:HGNC:11708]
ENSG00000104331	1.88836	0.000749764	0.0090686	up	IMPAD1	inositol monophosphatase domain containing 1 [Source:HGNC Symbol;Acc:HGNC:26019]
ENSG00000106089	1.29673	0.00371868	0.0283412	up	STX1A	syntaxin 1A [Source:HGNC Symbol;Acc:HGNC:11433]
ENSG00000106080	1.95599	8.2045e-06	0.000305306	up	FKBP14	FK506 binding protein 14 [Source:HGNC Symbol;Acc:HGNC:18625]
ENSG00000153485	1.73911	0.00108117	0.0117953	up	TMEM251	transmembrane protein 251 [Source:HGNC Symbol;Acc:HGNC:20218]
ENSG00000149554	1.85588	5.63475e-06	0.000229634	up	CHEK1	checkpoint kinase 1 [Source:HGNC Symbol;Acc:HGNC:1925]
ENSG00000163428	2.08314	8.84075e-05	0.00188984	up	LRRC58	leucine rich repeat containing 58 [Source:HGNC Symbol;Acc:HGNC:26968]
ENSG00000138385	2.52878	0.000132533	0.00253882	up	SSB	Sjogren syndrome antigen B [Source:HGNC Symbol;Acc:HGNC:11316]
ENSG00000095209	1.52905	0.00102328	0.0113251	up	TMEM38B	transmembrane protein 38B [Source:HGNC Symbol;Acc:HGNC:25535]
ENSG00000088035	2.19032	0.00565129	0.0379663	up	ALG6	ALG6, alpha-1,3-glucosyltransferase [Source:HGNC Symbol;Acc:HGNC:23157]
ENSG00000133106	2.09461	8.86155e-05	0.00189269	up	EPSTI1	epithelial stromal interaction 1 [Source:HGNC Symbol;Acc:HGNC:16465]
ENSG00000119888	3.56282	5.91379e-07	3.58331e-05	up	EPCAM	epithelial cell adhesion molecule [Source:HGNC Symbol;Acc:HGNC:11529]
ENSG00000133818	1.59134	0.00244327	0.0211335	up	RRAS2	related RAS viral (r-ras) oncogene homolog 2 [Source:HGNC Symbol;Acc:HGNC:17271]
ENSG00000041357	2.30845	0.00507715	0.0352623	up	PSMA4	proteasome subunit alpha 4 [Source:HGNC Symbol;Acc:HGNC:9533]
ENSG00000156531	2.01639	0.00472305	0.033564	up	PHF6	PHD finger protein 6 [Source:HGNC Symbol;Acc:HGNC:18145]
ENSG00000012660	1.75211	1.04423e-05	0.000368872	up	ELOVL5	ELOVL fatty acid elongase 5 [Source:HGNC Symbol;Acc:HGNC:21308]
ENSG00000198768	3.9951	4.27222e-05	0.00108162	up	APCDD1L	APC down-regulated 1 like [Source:HGNC Symbol;Acc:HGNC:26892]
ENSG00000143942	2.22935	1.42116e-06	7.32858e-05	up	CHAC2	ChaC cation transport regulator homolog 2 [Source:HGNC Symbol;Acc:HGNC:32363]
ENSG00000111247	2.62133	2.59963e-05	0.000744726	up	RAD51AP1	RAD51 associated protein 1 [Source:HGNC Symbol;Acc:HGNC:16956]
ENSG00000226363	3.01866	3.09213e-05	0.000848807	up	HAGLROS	HAGLR opposite strand (non-protein coding) [Source:HGNC Symbol;Acc:HGNC:50646]
ENSG00000114744	2.20834	0.000228571	0.00379206	up	COMMD2	COMM domain containing 2 [Source:HGNC Symbol;Acc:HGNC:24993]
ENSG00000112742	2.65884	0.00328193	0.0260197	up	TTK	TTK protein kinase [Source:HGNC Symbol;Acc:HGNC:12401]
ENSG00000152942	1.16742	0.000475842	0.00660247	up	RAD17	RAD17 checkpoint clamp loader component [Source:HGNC Symbol;Acc:HGNC:9807]
ENSG00000138434	1.50104	0.00357092	0.0275501	up	SSFA2	sperm specific antigen 2 [Source:HGNC Symbol;Acc:HGNC:11319]
ENSG00000175536	1.88832	0.00101823	0.0112791	up	LIPT2	lipoyl(octanoyl) transferase 2 (putative) [Source:HGNC Symbol;Acc:HGNC:37216]
ENSG00000258297	1.29884	0.00586042	0.0389057	up	AP001157.1	-
ENSG00000182552	2.00555	0.00110821	0.0119816	up	RWDD4	RWD domain containing 4 [Source:HGNC Symbol;Acc:HGNC:23750]
ENSG00000107789	2.711	7.13641e-06	0.000274453	up	MINPP1	multiple inositol-polyphosphate phosphatase 1 [Source:HGNC Symbol;Acc:HGNC:7102]
ENSG00000124613	2.09346	2.34348e-05	0.000687442	up	ZNF391	zinc finger protein 391 [Source:HGNC Symbol;Acc:HGNC:18779]
ENSG00000050344	3.27623	5.95229e-08	5.35219e-06	up	NFE2L3	nuclear factor, erythroid 2 like 3 [Source:HGNC Symbol;Acc:HGNC:7783]
ENSG00000129048	2.96186	0.000107016	0.00217616	up	ACKR4	atypical chemokine receptor 4 [Source:HGNC Symbol;Acc:HGNC:1611]
ENSG00000204389	3.55926	1.2592e-07	9.97374e-06	up	HSPA1A	heat shock protein family A (Hsp70) member 1A [Source:HGNC Symbol;Acc:HGNC:5232]
ENSG00000078081	2.01671	0.00238729	0.0208755	up	LAMP3	lysosomal associated membrane protein 3 [Source:HGNC Symbol;Acc:HGNC:14582]
ENSG00000035687	1.98012	0.00318955	0.0255305	up	ADSS	adenylosuccinate synthase [Source:HGNC Symbol;Acc:HGNC:292]
ENSG00000171208	1.84912	0.00237338	0.0207862	up	NETO2	neuropilin and tolloid like 2 [Source:HGNC Symbol;Acc:HGNC:14644]
ENSG00000171204	1.5072	0.00268422	0.0225949	up	TMEM126B	transmembrane protein 126B [Source:HGNC Symbol;Acc:HGNC:30883]
ENSG00000272599	1.51144	0.000530537	0.00715319	up	AC016394.1	-
ENSG00000060982	3.54353	3.54691e-07	2.32779e-05	up	BCAT1	branched chain amino acid transaminase 1 [Source:HGNC Symbol;Acc:HGNC:976]
ENSG00000173207	1.74926	0.000718873	0.008779	up	CKS1B	CDC28 protein kinase regulatory subunit 1B [Source:HGNC Symbol;Acc:HGNC:19083]
ENSG00000101843	1.52508	0.000554331	0.00736154	up	PSMD10	proteasome 26S subunit, non-ATPase 10 [Source:HGNC Symbol;Acc:HGNC:9555]
ENSG00000185745	3.76183	1.22194e-06	6.53368e-05	up	IFIT1	interferon induced protein with tetratricopeptide repeats 1 [Source:HGNC Symbol;Acc:HGNC:5407]
ENSG00000170961	2.92885	0.000167665	0.00301523	up	HAS2	hyaluronan synthase 2 [Source:HGNC Symbol;Acc:HGNC:4819]
ENSG00000142731	2.10934	0.00570244	0.0381881	up	PLK4	polo like kinase 4 [Source:HGNC Symbol;Acc:HGNC:11397]
ENSG00000169446	1.91822	0.00171466	0.0164317	up	MMGT1	membrane magnesium transporter 1 [Source:HGNC Symbol;Acc:HGNC:28100]
ENSG00000109534	1.24731	0.00166624	0.0160998	up	GAR1	GAR1 ribonucleoprotein [Source:HGNC Symbol;Acc:HGNC:14264]
ENSG00000184207	1.44521	0.000628366	0.00795038	up	PGP	phosphoglycolate phosphatase [Source:HGNC Symbol;Acc:HGNC:8909]
ENSG00000011566	1.39381	0.00476626	0.0337635	up	MAP4K3	mitogen-activated protein kinase kinase kinase kinase 3 [Source:HGNC Symbol;Acc:HGNC:6865]
ENSG00000211965	2.03955	0.00706631	0.0441414	up	IGHV3-49	immunoglobulin heavy variable 3-49 [Source:HGNC Symbol;Acc:HGNC:5607]
ENSG00000211966	3.05533	0.000256974	0.00413302	up	IGHV5-51	immunoglobulin heavy variable 5-51 [Source:HGNC Symbol;Acc:HGNC:5659]
ENSG00000107625	1.02059	0.00498278	0.0348078	up	DDX50	DExD-box helicase 50 [Source:HGNC Symbol;Acc:HGNC:17906]
ENSG00000100162	1.7884	0.000911268	0.010395	up	CENPM	centromere protein M [Source:HGNC Symbol;Acc:HGNC:18352]
ENSG00000124795	2.38335	7.4185e-06	0.000282294	up	DEK	DEK proto-oncogene [Source:HGNC Symbol;Acc:HGNC:2768]
ENSG00000184838	2.15873	0.00579889	0.0385987	up	PRR16	proline rich 16 [Source:HGNC Symbol;Acc:HGNC:29654]
ENSG00000174938	3.2486	0.00042216	0.00602299	up	SEZ6L2	seizure related 6 homolog like 2 [Source:HGNC Symbol;Acc:HGNC:30844]
ENSG00000198464	2.27954	4.06108e-05	0.00104354	up	ZNF480	zinc finger protein 480 [Source:HGNC Symbol;Acc:HGNC:23305]
ENSG00000136868	1.45063	0.000351744	0.00524646	up	SLC31A1	solute carrier family 31 member 1 [Source:HGNC Symbol;Acc:HGNC:11016]
ENSG00000221909	1.53156	0.000514801	0.00701245	up	FAM200A	family with sequence similarity 200 member A [Source:HGNC Symbol;Acc:HGNC:25401]
ENSG00000146410	2.7838	4.39837e-08	4.20961e-06	up	MTFR2	mitochondrial fission regulator 2 [Source:HGNC Symbol;Acc:HGNC:21115]
ENSG00000115841	2.01017	0.00327367	0.0259786	up	RMDN2	regulator of microtubule dynamics 2 [Source:HGNC Symbol;Acc:HGNC:26567]
ENSG00000112312	2.01733	9.58533e-05	0.00200657	up	GMNN	geminin, DNA replication inhibitor [Source:HGNC Symbol;Acc:HGNC:17493]
ENSG00000019549	1.74921	0.00304905	0.024748	up	SNAI2	snail family transcriptional repressor 2 [Source:HGNC Symbol;Acc:HGNC:11094]
ENSG00000100985	4.35933	6.06341e-11	1.51687e-08	up	MMP9	matrix metallopeptidase 9 [Source:HGNC Symbol;Acc:HGNC:7176]
ENSG00000153404	2.78599	0.00734338	0.0453656	up	PLEKHG4B	pleckstrin homology and RhoGEF domain containing G4B [Source:HGNC Symbol;Acc:HGNC:29399]
ENSG00000163083	2.96164	0.00707249	0.0441563	up	INHBB	inhibin beta B subunit [Source:HGNC Symbol;Acc:HGNC:6067]
ENSG00000114850	2.16654	8.11165e-05	0.00176383	up	SSR3	signal sequence receptor subunit 3 [Source:HGNC Symbol;Acc:HGNC:11325]
ENSG00000104093	1.50453	0.00127996	0.0132916	up	DMXL2	Dmx like 2 [Source:HGNC Symbol;Acc:HGNC:2938]
ENSG00000101115	4.50168	9.67719e-09	1.16992e-06	up	SALL4	spalt like transcription factor 4 [Source:HGNC Symbol;Acc:HGNC:15924]
ENSG00000006118	1.76134	0.00206469	0.0188538	up	TMEM132A	transmembrane protein 132A [Source:HGNC Symbol;Acc:HGNC:31092]
ENSG00000125630	1.45033	0.00135587	0.0138419	up	POLR1B	RNA polymerase I subunit B [Source:HGNC Symbol;Acc:HGNC:20454]
ENSG00000197170	1.92013	0.000903286	0.0103226	up	PSMD12	proteasome 26S subunit, non-ATPase 12 [Source:HGNC Symbol;Acc:HGNC:9557]
ENSG00000245970	1.62478	0.0023239	0.0204735	up	AP003352.1	-
ENSG00000120256	1.46907	0.00690449	0.0434138	up	LRP11	LDL receptor related protein 11 [Source:HGNC Symbol;Acc:HGNC:16936]
ENSG00000162929	1.31293	0.000617738	0.00789898	up	KIAA1841	KIAA1841 [Source:HGNC Symbol;Acc:HGNC:29387]
ENSG00000137573	1.51953	0.0017217	0.0164531	up	SULF1	sulfatase 1 [Source:HGNC Symbol;Acc:HGNC:20391]
ENSG00000137574	1.46461	0.00216056	0.0194204	up	TGS1	trimethylguanosine synthase 1 [Source:HGNC Symbol;Acc:HGNC:17843]
ENSG00000128699	1.38308	0.006431	0.0412836	up	ORMDL1	ORMDL sphingolipid biosynthesis regulator 1 [Source:HGNC Symbol;Acc:HGNC:16036]
ENSG00000139329	2.58101	0.00062167	0.00792519	up	LUM	lumican [Source:HGNC Symbol;Acc:HGNC:6724]
ENSG00000064651	3.32563	2.34525e-05	0.000687442	up	SLC12A2	solute carrier family 12 member 2 [Source:HGNC Symbol;Acc:HGNC:10911]
ENSG00000139496	1.43302	0.00261173	0.0221668	up	NUP58	nucleoporin 58 [Source:HGNC Symbol;Acc:HGNC:20261]
ENSG00000188529	1.66278	0.00443556	0.0320118	up	SRSF10	serine and arginine rich splicing factor 10 [Source:HGNC Symbol;Acc:HGNC:16713]
ENSG00000131791	1.75802	0.00684861	0.0432069	up	PRKAB2	protein kinase AMP-activated non-catalytic subunit beta 2 [Source:HGNC Symbol;Acc:HGNC:9379]
ENSG00000149313	1.53345	0.00127466	0.0132703	up	AASDHPPT	aminoadipate-semialdehyde dehydrogenase-phosphopantetheinyl transferase [Source:HGNC Symbol;Acc:HGNC:14235]
ENSG00000172244	2.78969	0.000338325	0.00507327	up	C5orf34	chromosome 5 open reading frame 34 [Source:HGNC Symbol;Acc:HGNC:24738]
ENSG00000172243	1.89494	0.00767973	0.0469609	up	CLEC7A	C-type lectin domain containing 7A [Source:HGNC Symbol;Acc:HGNC:14558]
ENSG00000172469	2.23385	0.00719703	0.0447239	up	MANEA	mannosidase endo-alpha [Source:HGNC Symbol;Acc:HGNC:21072]
ENSG00000057252	2.21309	1.40637e-06	7.29666e-05	up	SOAT1	sterol O-acyltransferase 1 [Source:HGNC Symbol;Acc:HGNC:11177]
ENSG00000169490	1.52164	0.00670496	0.0425985	up	TM2D2	TM2 domain containing 2 [Source:HGNC Symbol;Acc:HGNC:24127]
ENSG00000183486	1.8109	0.000450992	0.00636249	up	MX2	MX dynamin like GTPase 2 [Source:HGNC Symbol;Acc:HGNC:7533]
ENSG00000244575	2.4371	0.000899366	0.010298	up	IGKV1-27	immunoglobulin kappa variable 1-27 [Source:HGNC Symbol;Acc:HGNC:5735]
ENSG00000182287	1.56924	0.00541422	0.0368637	up	AP1S2	adaptor related protein complex 1 sigma 2 subunit [Source:HGNC Symbol;Acc:HGNC:560]
ENSG00000006327	2.63638	0.000180597	0.00319548	up	TNFRSF12A	TNF receptor superfamily member 12A [Source:HGNC Symbol;Acc:HGNC:18152]
ENSG00000093009	1.68428	5.05773e-05	0.00123234	up	CDC45	cell division cycle 45 [Source:HGNC Symbol;Acc:HGNC:1739]
ENSG00000092758	4.22967	0.000219962	0.00367334	up	COL9A3	collagen type IX alpha 3 chain [Source:HGNC Symbol;Acc:HGNC:2219]
ENSG00000176102	1.53339	0.000912344	0.0103979	up	CSTF3	cleavage stimulation factor subunit 3 [Source:HGNC Symbol;Acc:HGNC:2485]
ENSG00000122376	1.83222	0.00217872	0.019535	up	FAM35A	family with sequence similarity 35 member A [Source:HGNC Symbol;Acc:HGNC:28773]
ENSG00000033170	1.79315	0.00518617	0.0357639	up	FUT8	fucosyltransferase 8 [Source:HGNC Symbol;Acc:HGNC:4019]
ENSG00000169684	3.32274	4.63745e-06	0.000195291	up	CHRNA5	cholinergic receptor nicotinic alpha 5 subunit [Source:HGNC Symbol;Acc:HGNC:1959]
ENSG00000275632	2.24442	0.00245114	0.021163	up	AL035461.2	-
ENSG00000261740	1.48124	0.000611269	0.00784405	up	AC133555.5	BOLA2-SMG1P6 protein isoform a [Source:RefSeq peptide;Acc:NP_001307551]
ENSG00000211673	3.23897	0.000426869	0.00607914	up	IGLV3-1	immunoglobulin lambda variable 3-1 [Source:HGNC Symbol;Acc:HGNC:5896]
ENSG00000108854	1.14582	0.00773817	0.0471815	up	SMURF2	SMAD specific E3 ubiquitin protein ligase 2 [Source:HGNC Symbol;Acc:HGNC:16809]
ENSG00000155380	2.63642	2.68549e-06	0.000126123	up	SLC16A1	solute carrier family 16 member 1 [Source:HGNC Symbol;Acc:HGNC:10922]
ENSG00000100479	2.10119	0.000269257	0.00427882	up	POLE2	DNA polymerase epsilon 2, accessory subunit [Source:HGNC Symbol;Acc:HGNC:9178]
ENSG00000155893	1.49285	0.00799432	0.0482197	up	PXYLP1	2-phosphoxylose phosphatase 1 [Source:HGNC Symbol;Acc:HGNC:26303]
ENSG00000213341	1.81258	0.00482514	0.0340963	up	CHUK	conserved helix-loop-helix ubiquitous kinase [Source:HGNC Symbol;Acc:HGNC:1974]
ENSG00000121864	2.11481	0.000618255	0.00790037	up	ZNF639	zinc finger protein 639 [Source:HGNC Symbol;Acc:HGNC:30950]
ENSG00000114346	3.26617	7.06698e-06	0.000273029	up	ECT2	epithelial cell transforming 2 [Source:HGNC Symbol;Acc:HGNC:3155]
ENSG00000187474	2.38171	0.00167026	0.0161324	up	FPR3	formyl peptide receptor 3 [Source:HGNC Symbol;Acc:HGNC:3828]
ENSG00000179918	1.229	0.00203087	0.0186258	up	SEPHS2	selenophosphate synthetase 2 [Source:HGNC Symbol;Acc:HGNC:19686]
ENSG00000125871	1.8865	0.000184448	0.00324326	up	MGME1	mitochondrial genome maintenance exonuclease 1 [Source:HGNC Symbol;Acc:HGNC:16205]
ENSG00000125870	2.57767	9.05069e-05	0.00191546	up	SNRPB2	small nuclear ribonucleoprotein polypeptide B2 [Source:HGNC Symbol;Acc:HGNC:11155]
ENSG00000004864	1.30012	0.000243587	0.00397334	up	SLC25A13	solute carrier family 25 member 13 [Source:HGNC Symbol;Acc:HGNC:10983]
ENSG00000206195	3.8699	1.8255e-06	9.08702e-05	up	DUXAP8	double homeobox A pseudogene 8 [Source:NCBI gene;Acc:503637]
ENSG00000170454	5.25834	1.79022e-08	1.98392e-06	up	KRT75	keratin 75 [Source:HGNC Symbol;Acc:HGNC:24431]
ENSG00000171320	2.3939	0.000347871	0.00519376	up	ESCO2	establishment of sister chromatid cohesion N-acetyltransferase 2 [Source:HGNC Symbol;Acc:HGNC:27230]
ENSG00000275052	1.65389	0.00763988	0.0467402	up	PPP4R3B	protein phosphatase 4 regulatory subunit 3B [Source:HGNC Symbol;Acc:HGNC:29267]
ENSG00000070018	1.69549	0.00512405	0.0354905	up	LRP6	LDL receptor related protein 6 [Source:HGNC Symbol;Acc:HGNC:6698]
ENSG00000132963	2.13568	0.00381061	0.0288339	up	POMP	proteasome maturation protein [Source:HGNC Symbol;Acc:HGNC:20330]
ENSG00000100902	2.01592	0.000392888	0.00570851	up	PSMA6	proteasome subunit alpha 6 [Source:HGNC Symbol;Acc:HGNC:9535]
ENSG00000165244	1.82418	0.00260922	0.022153	up	ZNF367	zinc finger protein 367 [Source:HGNC Symbol;Acc:HGNC:18320]
ENSG00000163002	1.41546	0.00190001	0.0177412	up	NUP35	nucleoporin 35 [Source:HGNC Symbol;Acc:HGNC:29797]
ENSG00000163006	3.07156	3.11734e-09	4.63328e-07	up	CCDC138	coiled-coil domain containing 138 [Source:HGNC Symbol;Acc:HGNC:26531]
ENSG00000149084	1.64187	0.00156058	0.0153668	up	HSD17B12	hydroxysteroid 17-beta dehydrogenase 12 [Source:HGNC Symbol;Acc:HGNC:18646]
ENSG00000101199	1.13841	0.00614432	0.0400239	up	ARFGAP1	ADP ribosylation factor GTPase activating protein 1 [Source:HGNC Symbol;Acc:HGNC:15852]
ENSG00000101190	1.51434	0.000116492	0.00231947	up	TCFL5	transcription factor like 5 [Source:HGNC Symbol;Acc:HGNC:11646]
ENSG00000101194	1.90435	3.36401e-05	0.000905202	up	SLC17A9	solute carrier family 17 member 9 [Source:HGNC Symbol;Acc:HGNC:16192]
ENSG00000183770	3.57466	0.00328149	0.0260197	up	FOXL2	forkhead box L2 [Source:HGNC Symbol;Acc:HGNC:1092]
ENSG00000116030	1.64487	0.000484665	0.00670281	up	SUMO1	small ubiquitin-like modifier 1 [Source:HGNC Symbol;Acc:HGNC:12502]
ENSG00000168876	1.79204	0.00599447	0.0394318	up	ANKRD49	ankyrin repeat domain 49 [Source:HGNC Symbol;Acc:HGNC:25970]
ENSG00000140379	3.21324	2.17075e-06	0.000104473	up	BCL2A1	BCL2 related protein A1 [Source:HGNC Symbol;Acc:HGNC:991]
ENSG00000164111	1.6297	0.00656269	0.0419676	up	ANXA5	annexin A5 [Source:HGNC Symbol;Acc:HGNC:543]
ENSG00000091127	2.14484	0.000197474	0.0034105	up	PUS7	pseudouridylate synthase 7 (putative) [Source:HGNC Symbol;Acc:HGNC:26033]
ENSG00000174799	1.70471	0.00741403	0.0456791	up	CEP135	centrosomal protein 135 [Source:HGNC Symbol;Acc:HGNC:29086]
ENSG00000242616	2.10587	8.40301e-05	0.00181887	up	GNG10	G protein subunit gamma 10 [Source:HGNC Symbol;Acc:HGNC:4402]
ENSG00000078399	2.84021	0.000518064	0.00704138	up	HOXA9	homeobox A9 [Source:HGNC Symbol;Acc:HGNC:5109]
ENSG00000147649	1.46885	0.00359008	0.0276426	up	MTDH	metadherin [Source:HGNC Symbol;Acc:HGNC:29608]
ENSG00000115966	1.08091	0.00792729	0.0479238	up	ATF2	activating transcription factor 2 [Source:HGNC Symbol;Acc:HGNC:784]
ENSG00000257218	1.43743	0.00121068	0.0127779	up	GATC	glutamyl-tRNA amidotransferase subunit C [Source:HGNC Symbol;Acc:HGNC:25068]
ENSG00000138382	1.70331	0.0002769	0.0043755	up	METTL5	methyltransferase like 5 [Source:HGNC Symbol;Acc:HGNC:25006]
ENSG00000236015	1.7973	0.00517674	0.0357477	up	AC011290.2	-
ENSG00000173110	4.97562	3.5732e-09	5.21873e-07	up	HSPA6	heat shock protein family A (Hsp70) member 6 [Source:HGNC Symbol;Acc:HGNC:5239]
ENSG00000232775	4.58288	0.000314187	0.00480833	up	BMS1P22	BMS1, ribosome biogenesis factor pseudogene 22 [Source:HGNC Symbol;Acc:HGNC:51603]
ENSG00000139168	1.28791	0.00386113	0.0291126	up	ZCRB1	zinc finger CCHC-type and RNA binding motif containing 1 [Source:HGNC Symbol;Acc:HGNC:29620]
ENSG00000117594	2.92403	0.000287652	0.00451155	up	HSD11B1	hydroxysteroid 11-beta dehydrogenase 1 [Source:HGNC Symbol;Acc:HGNC:5208]
ENSG00000099812	4.53794	5.8493e-13	2.46324e-10	up	MISP	mitotic spindle positioning [Source:HGNC Symbol;Acc:HGNC:27000]
ENSG00000169288	1.71518	0.00333853	0.0263033	up	MRPL1	mitochondrial ribosomal protein L1 [Source:HGNC Symbol;Acc:HGNC:14275]
ENSG00000138778	2.4789	0.00301305	0.0245582	up	CENPE	centromere protein E [Source:HGNC Symbol;Acc:HGNC:1856]
ENSG00000118454	1.39816	0.00574079	0.0383432	up	ANKRD13C	ankyrin repeat domain 13C [Source:HGNC Symbol;Acc:HGNC:25374]
ENSG00000025708	1.94332	0.000613397	0.00786337	up	TYMP	thymidine phosphorylase [Source:HGNC Symbol;Acc:HGNC:3148]
ENSG00000152778	2.23237	0.000150171	0.00277569	up	IFIT5	interferon induced protein with tetratricopeptide repeats 5 [Source:HGNC Symbol;Acc:HGNC:13328]
ENSG00000051341	1.93282	0.00580204	0.0385993	up	POLQ	DNA polymerase theta [Source:HGNC Symbol;Acc:HGNC:9186]
ENSG00000126804	1.92351	0.00397469	0.0296424	up	ZBTB1	zinc finger and BTB domain containing 1 [Source:HGNC Symbol;Acc:HGNC:20259]
ENSG00000120254	2.14129	0.000320611	0.0048771	up	MTHFD1L	methylenetetrahydrofolate dehydrogenase (NADP+ dependent) 1-like [Source:HGNC Symbol;Acc:HGNC:21055]
ENSG00000120253	1.33557	0.000768487	0.00926401	up	NUP43	nucleoporin 43 [Source:HGNC Symbol;Acc:HGNC:21182]
ENSG00000198056	2.89927	3.7459e-05	0.000981823	up	PRIM1	primase (DNA) subunit 1 [Source:HGNC Symbol;Acc:HGNC:9369]
ENSG00000127328	1.58589	0.00505041	0.0351188	up	RAB3IP	RAB3A interacting protein [Source:HGNC Symbol;Acc:HGNC:16508]
ENSG00000090971	2.18726	0.00531648	0.0363379	up	NAT14	N-acetyltransferase 14 (putative) [Source:HGNC Symbol;Acc:HGNC:28918]
ENSG00000133997	1.99819	0.00657824	0.0420046	up	MED6	mediator complex subunit 6 [Source:HGNC Symbol;Acc:HGNC:19970]
ENSG00000121644	1.72414	0.000195016	0.00338154	up	DESI2	desumoylating isopeptidase 2 [Source:HGNC Symbol;Acc:HGNC:24264]
ENSG00000170348	1.36582	0.00202574	0.0186139	up	TMED10	transmembrane p24 trafficking protein 10 [Source:HGNC Symbol;Acc:HGNC:16998]
ENSG00000082074	1.58487	0.00690545	0.0434138	up	FYB	FYN binding protein [Source:HGNC Symbol;Acc:HGNC:4036]
ENSG00000055332	2.70301	5.42941e-06	0.000222703	up	EIF2AK2	eukaryotic translation initiation factor 2 alpha kinase 2 [Source:HGNC Symbol;Acc:HGNC:9437]
ENSG00000139826	1.62212	0.00792757	0.0479238	up	ABHD13	abhydrolase domain containing 13 [Source:HGNC Symbol;Acc:HGNC:20293]
ENSG00000119927	2.54164	3.47247e-08	3.52365e-06	up	GPAM	glycerol-3-phosphate acyltransferase, mitochondrial [Source:HGNC Symbol;Acc:HGNC:24865]
ENSG00000140105	1.84139	0.00178774	0.0169751	up	WARS	tryptophanyl-tRNA synthetase [Source:HGNC Symbol;Acc:HGNC:12729]
ENSG00000119922	3.5185	2.87825e-06	0.000133685	up	IFIT2	interferon induced protein with tetratricopeptide repeats 2 [Source:HGNC Symbol;Acc:HGNC:5409]
ENSG00000141854	-1.80059	0.000260907	0.00417766	down	MISP3	MISP family member 3 [Source:HGNC Symbol;Acc:HGNC:26963]
ENSG00000184702	-1.21352	0.00026492	0.00422052	down	2019-09-05	septin 5 [Source:HGNC Symbol;Acc:HGNC:9164]
ENSG00000213859	-1.14271	0.000556491	0.00736943	down	KCTD11	potassium channel tetramerization domain containing 11 [Source:HGNC Symbol;Acc:HGNC:21302]
ENSG00000094796	-5.1913	1.14717e-13	5.27012e-11	down	KRT31	keratin 31 [Source:HGNC Symbol;Acc:HGNC:6448]
ENSG00000237289	-1.79946	4.97228e-06	0.000206297	down	CKMT1B	creatine kinase, mitochondrial 1B [Source:HGNC Symbol;Acc:HGNC:1995]
ENSG00000249082	-2.77986	2.08279e-05	0.000623452	down	C5orf66-AS1	C5orf66 antisense RNA 1 [Source:HGNC Symbol;Acc:HGNC:49679]
ENSG00000021300	-1.65339	0.0038857	0.0292483	down	PLEKHB1	pleckstrin homology domain containing B1 [Source:HGNC Symbol;Acc:HGNC:19079]
ENSG00000196557	-1.15644	0.00768448	0.0469641	down	CACNA1H	calcium voltage-gated channel subunit alpha1 H [Source:HGNC Symbol;Acc:HGNC:1395]
ENSG00000225190	-2.03513	1.114e-10	2.70648e-08	down	PLEKHM1	pleckstrin homology and RUN domain containing M1 [Source:HGNC Symbol;Acc:HGNC:29017]
ENSG00000198722	-1.01942	0.00021873	0.0036612	down	UNC13B	unc-13 homolog B [Source:HGNC Symbol;Acc:HGNC:12566]
ENSG00000196616	-3.97119	6.02251e-09	7.84386e-07	down	ADH1B	alcohol dehydrogenase 1B (class I), beta polypeptide [Source:HGNC Symbol;Acc:HGNC:250]
ENSG00000230387	-1.96845	0.00356358	0.0275271	down	AL118508.1	-
ENSG00000095637	-2.76342	5.28852e-14	3.03693e-11	down	SORBS1	sorbin and SH3 domain containing 1 [Source:HGNC Symbol;Acc:HGNC:14565]
ENSG00000091513	-3.08259	1.36994e-05	0.000458986	down	TF	transferrin [Source:HGNC Symbol;Acc:HGNC:11740]
ENSG00000101938	-2.86891	6.71791e-08	5.95584e-06	down	CHRDL1	chordin like 1 [Source:HGNC Symbol;Acc:HGNC:29861]
ENSG00000234630	-1.91072	0.000254882	0.00411143	down	AC245060.2	-
ENSG00000125285	-1.42633	0.00156751	0.015429	down	SOX21	SRY-box 21 [Source:HGNC Symbol;Acc:HGNC:11197]
ENSG00000181856	-3.44364	5.73171e-12	1.93097e-09	down	SLC2A4	solute carrier family 2 member 4 [Source:HGNC Symbol;Acc:HGNC:11009]
ENSG00000008441	-1.27162	3.494e-05	0.000926367	down	NFIX	nuclear factor I X [Source:HGNC Symbol;Acc:HGNC:7788]
ENSG00000167106	-1.12414	0.00124442	0.0130468	down	FAM102A	family with sequence similarity 102 member A [Source:HGNC Symbol;Acc:HGNC:31419]
ENSG00000128849	-3.00849	4.25314e-11	1.11942e-08	down	CGNL1	cingulin like 1 [Source:HGNC Symbol;Acc:HGNC:25931]
ENSG00000225526	-2.73354	1.35137e-05	0.000454056	down	MKRN2OS	MKRN2 opposite strand [Source:HGNC Symbol;Acc:HGNC:40375]
ENSG00000099864	-1.05109	0.00464726	0.0331757	down	PALM	paralemmin [Source:HGNC Symbol;Acc:HGNC:8594]
ENSG00000142765	-1.15164	0.000427298	0.00607914	down	SYTL1	synaptotagmin like 1 [Source:HGNC Symbol;Acc:HGNC:15584]
ENSG00000168477	-2.83583	5.42276e-17	7.61204e-14	down	TNXB	tenascin XB [Source:HGNC Symbol;Acc:HGNC:11976]
ENSG00000119514	-1.59121	5.16906e-07	3.20114e-05	down	GALNT12	polypeptide N-acetylgalactosaminyltransferase 12 [Source:HGNC Symbol;Acc:HGNC:19877]
ENSG00000258616	-3.12614	0.00126375	0.0132002	down	LINC02303	long intergenic non-protein coding RNA 2303 [Source:HGNC Symbol;Acc:HGNC:53222]
ENSG00000183578	-1.60946	4.60895e-07	2.88968e-05	down	TNFAIP8L3	TNF alpha induced protein 8 like 3 [Source:HGNC Symbol;Acc:HGNC:20620]
ENSG00000250021	-2.05635	0.00742513	0.0457364	down	C15orf38-AP3S2	C15orf38-AP3S2 readthrough [Source:HGNC Symbol;Acc:HGNC:38824]
ENSG00000255769	-1.23269	0.00548801	0.0372457	down	GOLGA2P10	golgin A2 pseudogene 10 [Source:HGNC Symbol;Acc:HGNC:26229]
ENSG00000204323	-2.35596	0.000165522	0.00298518	down	SMIM5	small integral membrane protein 5 [Source:HGNC Symbol;Acc:HGNC:40030]
ENSG00000159713	-1.14939	9.43371e-06	0.000341492	down	TPPP3	tubulin polymerization promoting protein family member 3 [Source:HGNC Symbol;Acc:HGNC:24162]
ENSG00000274628	-4.25349	1.22991e-16	1.47982e-13	down	AL669942.1	-
ENSG00000111405	-3.32964	1.61903e-05	0.000515216	down	ENDOU	endonuclease, poly(U) specific [Source:HGNC Symbol;Acc:HGNC:14369]
ENSG00000265982	-1.0984	0.00770649	0.0470338	down	AC103810.3	-
ENSG00000261183	-1.44565	6.43256e-06	0.000254353	down	SPINT1-AS1	SPINT1 antisense RNA 1 [Source:HGNC Symbol;Acc:HGNC:53162]
ENSG00000203786	-4.62054	2.31362e-11	6.79747e-09	down	KPRP	keratinocyte proline rich protein [Source:HGNC Symbol;Acc:HGNC:31823]
ENSG00000156298	-2.19214	7.00909e-08	6.14926e-06	down	TSPAN7	tetraspanin 7 [Source:HGNC Symbol;Acc:HGNC:11854]
ENSG00000121898	-1.90962	2.09285e-06	0.000101497	down	CPXM2	carboxypeptidase X, M14 family member 2 [Source:HGNC Symbol;Acc:HGNC:26977]
ENSG00000103316	-3.05338	1.99898e-08	2.1865e-06	down	CRYM	crystallin mu [Source:HGNC Symbol;Acc:HGNC:2418]
ENSG00000111215	-4.57448	1.39009e-05	0.000463184	down	PRR4	proline rich 4 (lacrimal) [Source:HGNC Symbol;Acc:HGNC:18020]
ENSG00000109610	-1.73014	5.76054e-05	0.00134895	down	SOD3	superoxide dismutase 3 [Source:HGNC Symbol;Acc:HGNC:11181]
ENSG00000131831	-1.3776	6.71276e-05	0.001509	down	RAI2	retinoic acid induced 2 [Source:HGNC Symbol;Acc:HGNC:9835]
ENSG00000118898	-2.6848	3.52247e-06	0.000155871	down	PPL	periplakin [Source:HGNC Symbol;Acc:HGNC:9273]
ENSG00000185052	-1.28951	5.80714e-05	0.00135484	down	SLC24A3	solute carrier family 24 member 3 [Source:HGNC Symbol;Acc:HGNC:10977]
ENSG00000106772	-1.39791	1.52544e-08	1.75197e-06	down	PRUNE2	prune homolog 2 [Source:HGNC Symbol;Acc:HGNC:25209]
ENSG00000152137	-1.06224	1.70233e-05	0.00053432	down	HSPB8	heat shock protein family B (small) member 8 [Source:HGNC Symbol;Acc:HGNC:30171]
ENSG00000185275	-2.74918	2.8633e-05	0.000803857	down	CD24P4	CD24 molecule pseudogene 4 [Source:HGNC Symbol;Acc:HGNC:1649]
ENSG00000228541	-3.8516	2.76255e-06	0.000129023	down	AC093159.1	-
ENSG00000163517	-1.29832	4.35195e-05	0.00109741	down	HDAC11	histone deacetylase 11 [Source:HGNC Symbol;Acc:HGNC:19086]
ENSG00000143196	-3.01396	3.84779e-08	3.81263e-06	down	DPT	dermatopontin [Source:HGNC Symbol;Acc:HGNC:3011]
ENSG00000096006	-3.69347	0.000429763	0.00610047	down	CRISP3	cysteine rich secretory protein 3 [Source:HGNC Symbol;Acc:HGNC:16904]
ENSG00000160796	-1.52009	5.7899e-05	0.00135206	down	NBEAL2	neurobeachin like 2 [Source:HGNC Symbol;Acc:HGNC:31928]
ENSG00000160799	-1.27358	3.60255e-05	0.000950163	down	CCDC12	coiled-coil domain containing 12 [Source:HGNC Symbol;Acc:HGNC:28332]
ENSG00000176153	-1.90193	7.5291e-06	0.000285884	down	GPX2	glutathione peroxidase 2 [Source:HGNC Symbol;Acc:HGNC:4554]
ENSG00000086544	-1.2774	1.22311e-06	6.53368e-05	down	ITPKC	inositol-trisphosphate 3-kinase C [Source:HGNC Symbol;Acc:HGNC:14897]
ENSG00000043039	-2.22901	0.000258248	0.00414822	down	BARX2	BARX homeobox 2 [Source:HGNC Symbol;Acc:HGNC:956]
ENSG00000165072	-2.47946	7.66082e-06	0.000288474	down	MAMDC2	MAM domain containing 2 [Source:HGNC Symbol;Acc:HGNC:23673]
ENSG00000263065	-6.84948	7.81518e-14	3.87188e-11	down	AF001548.1	-
ENSG00000159166	-1.0474	0.00374942	0.0284751	down	LAD1	ladinin 1 [Source:HGNC Symbol;Acc:HGNC:6472]
ENSG00000254851	-1.17813	0.00016023	0.00291891	down	AP005018.2	-
ENSG00000184113	-1.52071	2.27688e-07	1.61917e-05	down	CLDN5	claudin 5 [Source:HGNC Symbol;Acc:HGNC:2047]
ENSG00000172005	-4.56607	3.69265e-10	8.04329e-08	down	MAL	mal, T-cell differentiation protein [Source:HGNC Symbol;Acc:HGNC:6817]
ENSG00000188277	-2.63582	4.61208e-09	6.33334e-07	down	C15orf62	chromosome 15 open reading frame 62 [Source:HGNC Symbol;Acc:HGNC:34489]
ENSG00000196805	-2.18445	0.000211442	0.0035712	down	SPRR2B	small proline rich protein 2B [Source:HGNC Symbol;Acc:HGNC:11262]
ENSG00000077274	-3.16348	5.19078e-07	3.20674e-05	down	CAPN6	calpain 6 [Source:HGNC Symbol;Acc:HGNC:1483]
ENSG00000266036	-1.62014	3.37411e-05	0.000906955	down	AC016888.1	-
ENSG00000143867	-1.33353	0.00583587	0.0387835	down	OSR1	odd-skipped related transciption factor 1 [Source:HGNC Symbol;Acc:HGNC:8111]
ENSG00000267344	-1.89127	0.000122038	0.00239218	down	AC003070.1	-
ENSG00000186868	-3.53448	2.93103e-08	3.03518e-06	down	MAPT	microtubule associated protein tau [Source:HGNC Symbol;Acc:HGNC:6893]
ENSG00000235043	-1.73199	1.33286e-08	1.54484e-06	down	TECRP1	trans-2,3-enoyl-CoA reductase pseudogene 1 [Source:HGNC Symbol;Acc:HGNC:44050]
ENSG00000283844	-4.87399	0.000410087	0.00590408	down	MIR214	microRNA 214 [Source:HGNC Symbol;Acc:HGNC:31591]
ENSG00000136305	-1.181	0.00499771	0.0348756	down	CIDEB	cell death-inducing DFFA-like effector b [Source:HGNC Symbol;Acc:HGNC:1977]
ENSG00000144868	-1.60727	0.00043881	0.00621491	down	TMEM108	transmembrane protein 108 [Source:HGNC Symbol;Acc:HGNC:28451]
ENSG00000284485	-2.92658	6.05673e-06	0.000241381	down	MIR205	microRNA 205 [Source:HGNC Symbol;Acc:HGNC:31583]
ENSG00000119147	-5.10085	3.20494e-14	1.94314e-11	down	C2orf40	chromosome 2 open reading frame 40 [Source:HGNC Symbol;Acc:HGNC:24642]
ENSG00000143382	-1.30975	0.000212385	0.00357756	down	ADAMTSL4	ADAMTS like 4 [Source:HGNC Symbol;Acc:HGNC:19706]
ENSG00000169509	-4.86335	2.56034e-12	9.11155e-10	down	CRCT1	cysteine rich C-terminal 1 [Source:HGNC Symbol;Acc:HGNC:29875]
ENSG00000187091	-2.2003	6.25009e-17	8.31164e-14	down	PLCD1	phospholipase C delta 1 [Source:HGNC Symbol;Acc:HGNC:9060]
ENSG00000171124	-2.06842	0.00311586	0.0251127	down	FUT3	fucosyltransferase 3 (Lewis blood group) [Source:HGNC Symbol;Acc:HGNC:4014]
ENSG00000172403	-2.67385	1.36253e-15	1.18714e-12	down	SYNPO2	synaptopodin 2 [Source:HGNC Symbol;Acc:HGNC:17732]
ENSG00000141433	-2.79137	0.00271584	0.0227523	down	ADCYAP1	adenylate cyclase activating polypeptide 1 [Source:HGNC Symbol;Acc:HGNC:241]
ENSG00000127666	-1.08998	5.3147e-08	4.90097e-06	down	TICAM1	toll like receptor adaptor molecule 1 [Source:HGNC Symbol;Acc:HGNC:18348]
ENSG00000243708	-1.61955	0.000942156	0.0106322	down	PLA2G4B	phospholipase A2 group IVB [Source:HGNC Symbol;Acc:HGNC:9036]
ENSG00000188783	-3.18891	2.76064e-11	7.75033e-09	down	PRELP	proline and arginine rich end leucine rich repeat protein [Source:HGNC Symbol;Acc:HGNC:9357]
ENSG00000140287	-1.66657	0.000858703	0.0099514	down	HDC	histidine decarboxylase [Source:HGNC Symbol;Acc:HGNC:4855]
ENSG00000225178	-1.36123	0.00102426	0.011331	down	RPSAP58	ribosomal protein SA pseudogene 58 [Source:HGNC Symbol;Acc:HGNC:36809]
ENSG00000167470	-1.36934	0.000310539	0.00477691	down	MIDN	midnolin [Source:HGNC Symbol;Acc:HGNC:16298]
ENSG00000167972	-1.33353	1.6729e-05	0.000527772	down	ABCA3	ATP binding cassette subfamily A member 3 [Source:HGNC Symbol;Acc:HGNC:33]
ENSG00000203785	-2.01966	0.00221884	0.0198104	down	SPRR2E	small proline rich protein 2E [Source:HGNC Symbol;Acc:HGNC:11265]
ENSG00000231412	-2.79709	9.40989e-06	0.000341119	down	AC005392.2	-
ENSG00000129538	-1.16349	0.00105252	0.0115727	down	RNASE1	ribonuclease A family member 1, pancreatic [Source:HGNC Symbol;Acc:HGNC:10044]
ENSG00000223756	-1.25038	0.000202497	0.0034687	down	TSSC2	tumor suppressing subtransferable candidate 2 pseudogene [Source:HGNC Symbol;Acc:HGNC:12384]
ENSG00000130766	-1.17656	1.61581e-05	0.00051484	down	SESN2	sestrin 2 [Source:HGNC Symbol;Acc:HGNC:20746]
ENSG00000162706	-4.58445	1.15118e-12	4.47489e-10	down	CADM3	cell adhesion molecule 3 [Source:HGNC Symbol;Acc:HGNC:17601]
ENSG00000135605	-1.21009	0.00196262	0.018198	down	TEC	tec protein tyrosine kinase [Source:HGNC Symbol;Acc:HGNC:11719]
ENSG00000187193	-1.33468	7.56064e-05	0.00166262	down	MT1X	metallothionein 1X [Source:HGNC Symbol;Acc:HGNC:7405]
ENSG00000112562	-1.3764	0.000270568	0.0042925	down	SMOC2	SPARC related modular calcium binding 2 [Source:HGNC Symbol;Acc:HGNC:20323]
ENSG00000266964	-3.94403	5.62209e-09	7.39862e-07	down	FXYD1	FXYD domain containing ion transport regulator 1 [Source:HGNC Symbol;Acc:HGNC:4025]
ENSG00000163884	-2.11149	2.75466e-05	0.000778852	down	KLF15	Kruppel like factor 15 [Source:HGNC Symbol;Acc:HGNC:14536]
ENSG00000173801	-1.57071	1.13204e-05	0.000394162	down	JUP	junction plakoglobin [Source:HGNC Symbol;Acc:HGNC:6207]
ENSG00000165475	-1.3955	4.41778e-06	0.000187289	down	CRYL1	crystallin lambda 1 [Source:HGNC Symbol;Acc:HGNC:18246]
ENSG00000257433	-1.94711	0.000528495	0.00713327	down	AC004241.1	-
ENSG00000176974	-1.4031	4.18982e-08	4.07892e-06	down	SHMT1	serine hydroxymethyltransferase 1 [Source:HGNC Symbol;Acc:HGNC:10850]
ENSG00000134716	-1.78718	3.06054e-06	0.000139084	down	CYP2J2	cytochrome P450 family 2 subfamily J member 2 [Source:HGNC Symbol;Acc:HGNC:2634]
ENSG00000234638	-4.05867	1.92254e-09	3.19584e-07	down	AC053503.4	-
ENSG00000036672	-2.05338	5.47185e-05	0.00129941	down	USP2	ubiquitin specific peptidase 2 [Source:HGNC Symbol;Acc:HGNC:12618]
ENSG00000135046	-1.74429	0.00300465	0.0245373	down	ANXA1	annexin A1 [Source:HGNC Symbol;Acc:HGNC:533]
ENSG00000240583	-1.30688	0.00553147	0.0374216	down	AQP1	aquaporin 1 (Colton blood group) [Source:HGNC Symbol;Acc:HGNC:633]
ENSG00000138356	-1.73513	4.06429e-05	0.00104354	down	AOX1	aldehyde oxidase 1 [Source:HGNC Symbol;Acc:HGNC:553]
ENSG00000172818	-1.47174	0.00426799	0.0312216	down	OVOL1	ovo like transcriptional repressor 1 [Source:HGNC Symbol;Acc:HGNC:8525]
ENSG00000142657	-2.43291	1.59518e-21	1.00763e-17	down	PGD	phosphogluconate dehydrogenase [Source:HGNC Symbol;Acc:HGNC:8891]
ENSG00000169583	-2.64635	6.09819e-05	0.00140075	down	CLIC3	chloride intracellular channel 3 [Source:HGNC Symbol;Acc:HGNC:2064]
ENSG00000149489	-1.17119	0.000209721	0.00355052	down	ROM1	retinal outer segment membrane protein 1 [Source:HGNC Symbol;Acc:HGNC:10254]
ENSG00000069535	-1.85771	5.04379e-06	0.00020892	down	MAOB	monoamine oxidase B [Source:HGNC Symbol;Acc:HGNC:6834]
ENSG00000266729	-2.28719	0.000656614	0.00821726	down	DSG1-AS1	DSG1 antisense RNA 1 [Source:HGNC Symbol;Acc:HGNC:51115]
ENSG00000108602	-2.36626	0.00241425	0.0209697	down	ALDH3A1	aldehyde dehydrogenase 3 family member A1 [Source:HGNC Symbol;Acc:HGNC:405]
ENSG00000099337	-1.12724	0.00081303	0.00956815	down	KCNK6	potassium two pore domain channel subfamily K member 6 [Source:HGNC Symbol;Acc:HGNC:6281]
ENSG00000105388	-1.98441	0.00242527	0.0210365	down	CEACAM5	carcinoembryonic antigen related cell adhesion molecule 5 [Source:HGNC Symbol;Acc:HGNC:1817]
ENSG00000172137	-3.01876	1.67365e-11	4.99387e-09	down	CALB2	calbindin 2 [Source:HGNC Symbol;Acc:HGNC:1435]
ENSG00000119950	-1.10446	0.000308404	0.00475729	down	MXI1	MAX interactor 1, dimerization protein [Source:HGNC Symbol;Acc:HGNC:7534]
ENSG00000143409	-1.32209	3.44844e-05	0.000919111	down	MINDY1	MINDY lysine 48 deubiquitinase 1 [Source:HGNC Symbol;Acc:HGNC:25648]
ENSG00000064205	-3.37572	2.64943e-15	2.09197e-12	down	WISP2	WNT1 inducible signaling pathway protein 2 [Source:HGNC Symbol;Acc:HGNC:12770]
ENSG00000163141	-2.58142	6.36316e-06	0.000252003	down	BNIPL	BCL2 interacting protein like [Source:HGNC Symbol;Acc:HGNC:16976]
ENSG00000168447	-2.58003	0.000652439	0.00817312	down	SCNN1B	sodium channel epithelial 1 beta subunit [Source:HGNC Symbol;Acc:HGNC:10600]
ENSG00000159423	-1.34587	2.48785e-05	0.000720876	down	ALDH4A1	aldehyde dehydrogenase 4 family member A1 [Source:HGNC Symbol;Acc:HGNC:406]
ENSG00000167676	-2.73987	6.62232e-08	5.91258e-06	down	PLIN4	perilipin 4 [Source:HGNC Symbol;Acc:HGNC:29393]
ENSG00000177098	-1.41063	9.49129e-05	0.00199318	down	SCN4B	sodium voltage-gated channel beta subunit 4 [Source:HGNC Symbol;Acc:HGNC:10592]
ENSG00000184828	-2.80983	9.01174e-07	5.05999e-05	down	ZBTB7C	zinc finger and BTB domain containing 7C [Source:HGNC Symbol;Acc:HGNC:31700]
ENSG00000175906	-1.06132	0.00301613	0.0245614	down	ARL4D	ADP ribosylation factor like GTPase 4D [Source:HGNC Symbol;Acc:HGNC:656]
ENSG00000210144	-1.24776	0.00315378	0.0253698	down	MT-TY	mitochondrially encoded tRNA tyrosine [Source:HGNC Symbol;Acc:HGNC:7502]
ENSG00000111452	-2.04715	5.58584e-09	7.38939e-07	down	ADGRD1	adhesion G protein-coupled receptor D1 [Source:HGNC Symbol;Acc:HGNC:19893]
ENSG00000175793	-1.45469	0.00815337	0.0489596	down	SFN	stratifin [Source:HGNC Symbol;Acc:HGNC:10773]
ENSG00000164530	-3.50118	3.48761e-05	0.000925645	down	PI16	peptidase inhibitor 16 [Source:HGNC Symbol;Acc:HGNC:21245]
ENSG00000197253	-1.28792	0.000241392	0.00395105	down	TPSB2	tryptase beta 2 (gene/pseudogene) [Source:HGNC Symbol;Acc:HGNC:14120]
ENSG00000197256	-1.17352	0.000439788	0.0062206	down	KANK2	KN motif and ankyrin repeat domains 2 [Source:HGNC Symbol;Acc:HGNC:29300]
ENSG00000161281	-1.21348	0.00117179	0.012535	down	COX7A1	cytochrome c oxidase subunit 7A1 [Source:HGNC Symbol;Acc:HGNC:2287]
ENSG00000146013	-2.07336	0.0032598	0.0258848	down	GFRA3	GDNF family receptor alpha 3 [Source:HGNC Symbol;Acc:HGNC:4245]
ENSG00000248751	-1.73444	0.00011128	0.00223685	down	AC004997.1	-
ENSG00000143819	-1.02335	0.000784687	0.00936297	down	EPHX1	epoxide hydrolase 1 [Source:HGNC Symbol;Acc:HGNC:3401]
ENSG00000129473	-1.7838	1.91536e-06	9.43383e-05	down	BCL2L2	BCL2 like 2 [Source:HGNC Symbol;Acc:HGNC:995]
ENSG00000144063	-2.46797	2.53976e-09	4.06152e-07	down	MALL	mal, T-cell differentiation protein like [Source:HGNC Symbol;Acc:HGNC:6818]
ENSG00000188549	-1.7476	0.00080166	0.00948293	down	C15orf52	chromosome 15 open reading frame 52 [Source:HGNC Symbol;Acc:HGNC:33488]
ENSG00000213963	-1.61694	1.70454e-05	0.000534348	down	AC019080.1	-
ENSG00000116990	-1.47804	3.27993e-05	0.000888254	down	MYCL	MYCL proto-oncogene, bHLH transcription factor [Source:HGNC Symbol;Acc:HGNC:7555]
ENSG00000181804	-1.36439	2.03881e-06	9.9449e-05	down	SLC9A9	solute carrier family 9 member A9 [Source:HGNC Symbol;Acc:HGNC:20653]
ENSG00000109906	-2.05671	0.000731895	0.00889504	down	ZBTB16	zinc finger and BTB domain containing 16 [Source:HGNC Symbol;Acc:HGNC:12930]
ENSG00000204650	-1.37504	1.19195e-05	0.000411433	down	LINC02210	long intergenic non-protein coding RNA 2210 [Source:HGNC Symbol;Acc:HGNC:26327]
ENSG00000155368	-1.02539	1.58261e-06	8.02967e-05	down	DBI	diazepam binding inhibitor, acyl-CoA binding protein [Source:HGNC Symbol;Acc:HGNC:2690]
ENSG00000187642	-2.16967	0.000123267	0.0024094	down	PERM1	PPARGC1 and ESRR induced regulator, muscle 1 [Source:HGNC Symbol;Acc:HGNC:28208]
ENSG00000095585	-2.18403	2.9427e-06	0.000135681	down	BLNK	B-cell linker [Source:HGNC Symbol;Acc:HGNC:14211]
ENSG00000138166	-1.31698	0.000242259	0.00395679	down	DUSP5	dual specificity phosphatase 5 [Source:HGNC Symbol;Acc:HGNC:3071]
ENSG00000138162	-1.29944	1.01568e-05	0.00036235	down	TACC2	transforming acidic coiled-coil containing protein 2 [Source:HGNC Symbol;Acc:HGNC:11523]
ENSG00000173267	-1.69412	0.00344263	0.0268804	down	SNCG	synuclein gamma [Source:HGNC Symbol;Acc:HGNC:11141]
ENSG00000186481	-3.68603	0.000426177	0.00607686	down	ANKRD20A5P	ankyrin repeat domain 20 family member A5, pseudogene [Source:HGNC Symbol;Acc:HGNC:33833]
ENSG00000115590	-1.04395	5.20761e-05	0.00125357	down	IL1R2	interleukin 1 receptor type 2 [Source:HGNC Symbol;Acc:HGNC:5994]
ENSG00000177363	-1.15672	0.00421447	0.0309645	down	LRRN4CL	LRRN4 C-terminal like [Source:HGNC Symbol;Acc:HGNC:33724]
ENSG00000237276	-1.94951	1.55269e-08	1.76264e-06	down	ANO7L1	anoctamin 7 like 1 [Source:HGNC Symbol;Acc:HGNC:32248]
ENSG00000134551	-6.45919	0.00706805	0.0441414	down	PRH2	proline rich protein HaeIII subfamily 2 [Source:HGNC Symbol;Acc:HGNC:9367]
ENSG00000174950	-2.05411	2.81325e-09	4.30802e-07	down	CD164L2	CD164 molecule like 2 [Source:HGNC Symbol;Acc:HGNC:32043]
ENSG00000172382	-2.44171	6.76586e-05	0.00151689	down	PRSS27	protease, serine 27 [Source:HGNC Symbol;Acc:HGNC:15475]
ENSG00000022267	-2.10916	7.55302e-07	4.38717e-05	down	FHL1	four and a half LIM domains 1 [Source:HGNC Symbol;Acc:HGNC:3702]
ENSG00000140497	-1.118	3.43317e-08	3.49781e-06	down	SCAMP2	secretory carrier membrane protein 2 [Source:HGNC Symbol;Acc:HGNC:10564]
ENSG00000262484	-2.80223	0.00418618	0.0308374	down	CCER2	coiled-coil glutamate rich protein 2 [Source:HGNC Symbol;Acc:HGNC:44662]
ENSG00000228789	-4.18547	3.63824e-06	0.000159874	down	HCG22	HLA complex group 22 [Source:HGNC Symbol;Acc:HGNC:27780]
ENSG00000183018	-2.87479	1.96301e-10	4.67919e-08	down	SPNS2	sphingolipid transporter 2 [Source:HGNC Symbol;Acc:HGNC:26992]
ENSG00000198643	-4.01625	1.55099e-08	1.76264e-06	down	FAM3D	family with sequence similarity 3 member D [Source:HGNC Symbol;Acc:HGNC:18665]
ENSG00000052344	-1.39012	0.000330984	0.00499878	down	PRSS8	protease, serine 8 [Source:HGNC Symbol;Acc:HGNC:9491]
ENSG00000177191	-2.37836	2.60122e-10	5.92116e-08	down	B3GNT8	UDP-GlcNAc:betaGal beta-1,3-N-acetylglucosaminyltransferase 8 [Source:HGNC Symbol;Acc:HGNC:24139]
ENSG00000136689	-2.76461	3.08434e-06	0.000139914	down	IL1RN	interleukin 1 receptor antagonist [Source:HGNC Symbol;Acc:HGNC:6000]
ENSG00000129151	-1.81674	0.00289699	0.0239132	down	BBOX1	gamma-butyrobetaine hydroxylase 1 [Source:HGNC Symbol;Acc:HGNC:964]
ENSG00000078804	-1.0508	0.00355215	0.0274555	down	TP53INP2	tumor protein p53 inducible nuclear protein 2 [Source:HGNC Symbol;Acc:HGNC:16104]
ENSG00000224769	-1.9896	0.00225063	0.0200023	down	MUC20P1	mucin 20, cell surface associated pseudogene 1 [Source:HGNC Symbol;Acc:HGNC:51921]
ENSG00000173175	-2.36821	2.42683e-10	5.62556e-08	down	ADCY5	adenylate cyclase 5 [Source:HGNC Symbol;Acc:HGNC:236]
ENSG00000181885	-1.38372	4.35825e-05	0.00109791	down	CLDN7	claudin 7 [Source:HGNC Symbol;Acc:HGNC:2049]
ENSG00000124107	-1.62825	0.000417954	0.00598325	down	SLPI	secretory leukocyte peptidase inhibitor [Source:HGNC Symbol;Acc:HGNC:11092]
ENSG00000076826	-1.45666	3.8758e-08	3.82538e-06	down	CAMSAP3	calmodulin regulated spectrin associated protein family member 3 [Source:HGNC Symbol;Acc:HGNC:29307]
ENSG00000143536	-4.95341	1.28835e-11	4.0691e-09	down	CRNN	cornulin [Source:HGNC Symbol;Acc:HGNC:1230]
ENSG00000008323	-2.43013	2.39581e-08	2.55422e-06	down	PLEKHG6	pleckstrin homology and RhoGEF domain containing G6 [Source:HGNC Symbol;Acc:HGNC:25562]
ENSG00000055118	-2.28597	7.41537e-05	0.0016378	down	KCNH2	potassium voltage-gated channel subfamily H member 2 [Source:HGNC Symbol;Acc:HGNC:6251]
ENSG00000186642	-1.77495	2.16681e-12	8.17145e-10	down	PDE2A	phosphodiesterase 2A [Source:HGNC Symbol;Acc:HGNC:8777]
ENSG00000126861	-2.46523	0.00354736	0.0274269	down	OMG	oligodendrocyte myelin glycoprotein [Source:HGNC Symbol;Acc:HGNC:8135]
ENSG00000265298	-1.2198	0.000629156	0.0079564	down	AC132812.1	-
ENSG00000160213	-3.3887	5.45419e-09	7.29158e-07	down	CSTB	cystatin B [Source:HGNC Symbol;Acc:HGNC:2482]
ENSG00000183963	-1.94821	4.58628e-05	0.00113945	down	SMTN	smoothelin [Source:HGNC Symbol;Acc:HGNC:11126]
ENSG00000253701	-1.43103	2.53919e-05	0.000733232	down	AL928768.1	-
ENSG00000116133	-1.49517	0.000406266	0.00585909	down	DHCR24	24-dehydrocholesterol reductase [Source:HGNC Symbol;Acc:HGNC:2859]
ENSG00000049283	-1.49234	7.10595e-05	0.00157496	down	EPN3	epsin 3 [Source:HGNC Symbol;Acc:HGNC:18235]
ENSG00000111077	-1.26742	8.81536e-06	0.000321875	down	TNS2	tensin 2 [Source:HGNC Symbol;Acc:HGNC:19737]
ENSG00000105357	-1.09401	0.00335783	0.0264031	down	MYH14	myosin heavy chain 14 [Source:HGNC Symbol;Acc:HGNC:23212]
ENSG00000100417	-1.54814	2.53788e-10	5.82951e-08	down	PMM1	phosphomannomutase 1 [Source:HGNC Symbol;Acc:HGNC:9114]
ENSG00000213366	-1.71666	1.26721e-06	6.74074e-05	down	GSTM2	glutathione S-transferase mu 2 [Source:HGNC Symbol;Acc:HGNC:4634]
ENSG00000198483	-2.1294	0.000174041	0.00309684	down	ANKRD35	ankyrin repeat domain 35 [Source:HGNC Symbol;Acc:HGNC:26323]
ENSG00000153721	-1.16287	0.000956835	0.0107355	down	CNKSR3	CNKSR family member 3 [Source:HGNC Symbol;Acc:HGNC:23034]
ENSG00000095713	-3.38294	6.61783e-15	4.91802e-12	down	CRTAC1	cartilage acidic protein 1 [Source:HGNC Symbol;Acc:HGNC:14882]
ENSG00000145423	-1.58809	3.87408e-07	2.49074e-05	down	SFRP2	secreted frizzled related protein 2 [Source:HGNC Symbol;Acc:HGNC:10777]
ENSG00000168077	-1.09815	0.00185625	0.0174616	down	SCARA3	scavenger receptor class A member 3 [Source:HGNC Symbol;Acc:HGNC:19000]
ENSG00000163472	-1.12533	0.000271789	0.00430551	down	TMEM79	transmembrane protein 79 [Source:HGNC Symbol;Acc:HGNC:28196]
ENSG00000014257	-2.40385	1.01813e-06	5.60458e-05	down	ACPP	acid phosphatase, prostate [Source:HGNC Symbol;Acc:HGNC:125]
ENSG00000259153	-1.28524	0.000156883	0.00287036	down	AC004816.1	-
ENSG00000122121	-3.51435	6.35792e-09	8.19621e-07	down	XPNPEP2	X-prolyl aminopeptidase 2 [Source:HGNC Symbol;Acc:HGNC:12823]
ENSG00000155761	-1.17307	0.00171662	0.016442	down	SPAG17	sperm associated antigen 17 [Source:HGNC Symbol;Acc:HGNC:26620]
ENSG00000178363	-2.16302	2.2521e-07	1.60745e-05	down	CALML3	calmodulin like 3 [Source:HGNC Symbol;Acc:HGNC:1452]
ENSG00000099139	-1.00408	4.90619e-05	0.001203	down	PCSK5	proprotein convertase subtilisin/kexin type 5 [Source:HGNC Symbol;Acc:HGNC:8747]
ENSG00000074416	-2.39229	3.22998e-14	1.94314e-11	down	MGLL	monoglyceride lipase [Source:HGNC Symbol;Acc:HGNC:17038]
ENSG00000101955	-1.75454	5.27309e-05	0.00126409	down	SRPX	sushi repeat containing protein, X-linked [Source:HGNC Symbol;Acc:HGNC:11309]
ENSG00000223573	-1.46123	3.51935e-05	0.000930162	down	TINCR	tissue differentiation-inducing non-protein coding RNA [Source:HGNC Symbol;Acc:HGNC:14607]
ENSG00000223572	-1.7766	3.22486e-05	0.000876734	down	CKMT1A	creatine kinase, mitochondrial 1A [Source:HGNC Symbol;Acc:HGNC:31736]
ENSG00000064042	-1.55867	4.25544e-09	5.94045e-07	down	LIMCH1	LIM and calponin homology domains 1 [Source:HGNC Symbol;Acc:HGNC:29191]
ENSG00000105668	-3.32347	6.29884e-05	0.00143769	down	UPK1A	uroplakin 1A [Source:HGNC Symbol;Acc:HGNC:12577]
ENSG00000188643	-1.78483	2.05248e-06	9.9923e-05	down	S100A16	S100 calcium binding protein A16 [Source:HGNC Symbol;Acc:HGNC:20441]
ENSG00000137486	-1.00366	3.00133e-06	0.00013795	down	ARRB1	arrestin beta 1 [Source:HGNC Symbol;Acc:HGNC:711]
ENSG00000167741	-2.26831	2.98361e-05	0.000827518	down	GGT6	gamma-glutamyltransferase 6 [Source:HGNC Symbol;Acc:HGNC:26891]
ENSG00000127249	-2.2307	0.000739022	0.00897303	down	ATP13A4	ATPase 13A4 [Source:HGNC Symbol;Acc:HGNC:25422]
ENSG00000166831	-1.88499	3.20413e-06	0.000143799	down	RBPMS2	RNA binding protein with multiple splicing 2 [Source:HGNC Symbol;Acc:HGNC:19098]
ENSG00000005001	-1.19385	0.00467184	0.0332985	down	PRSS22	protease, serine 22 [Source:HGNC Symbol;Acc:HGNC:14368]
ENSG00000111344	-1.34047	0.00460343	0.0329289	down	RASAL1	RAS protein activator like 1 [Source:HGNC Symbol;Acc:HGNC:9873]
ENSG00000069011	-2.31697	3.84327e-05	0.00100214	down	PITX1	paired like homeodomain 1 [Source:HGNC Symbol;Acc:HGNC:9004]
ENSG00000214856	-2.10043	0.000670967	0.00834317	down	KRT16P1	keratin 16 pseudogene 1 [Source:HGNC Symbol;Acc:HGNC:6420]
ENSG00000212864	-1.44145	0.000295813	0.00461377	down	RNF208	ring finger protein 208 [Source:HGNC Symbol;Acc:HGNC:25420]
ENSG00000122035	-1.24212	0.00108317	0.01181	down	RASL11A	RAS like family 11 member A [Source:HGNC Symbol;Acc:HGNC:23802]
ENSG00000112936	-1.14285	0.00632552	0.0407994	down	C7	complement C7 [Source:HGNC Symbol;Acc:HGNC:1346]
ENSG00000123243	-2.21658	5.0154e-08	4.67962e-06	down	ITIH5	inter-alpha-trypsin inhibitor heavy chain family member 5 [Source:HGNC Symbol;Acc:HGNC:21449]
ENSG00000149260	-1.68417	0.000169542	0.00304248	down	CAPN5	calpain 5 [Source:HGNC Symbol;Acc:HGNC:1482]
ENSG00000126368	-1.08634	0.00010544	0.00215868	down	NR1D1	nuclear receptor subfamily 1 group D member 1 [Source:HGNC Symbol;Acc:HGNC:7962]
ENSG00000250685	-1.23633	0.0059813	0.0394183	down	AC009123.1	-
ENSG00000213144	-1.2043	0.000750291	0.00907062	down	AC084880.1	-
ENSG00000188293	-3.96127	1.20178e-08	1.41235e-06	down	IGFL1	IGF like family member 1 [Source:HGNC Symbol;Acc:HGNC:24093]
ENSG00000186529	-2.77617	1.98765e-05	0.00060218	down	CYP4F3	cytochrome P450 family 4 subfamily F member 3 [Source:HGNC Symbol;Acc:HGNC:2646]
ENSG00000153902	-2.50985	2.56195e-09	4.07125e-07	down	LGI4	leucine rich repeat LGI family member 4 [Source:HGNC Symbol;Acc:HGNC:18712]
ENSG00000182175	-2.61227	7.31923e-09	9.19299e-07	down	RGMA	repulsive guidance molecule family member a [Source:HGNC Symbol;Acc:HGNC:30308]
ENSG00000159314	-1.84881	1.20918e-08	1.41446e-06	down	ARHGAP27	Rho GTPase activating protein 27 [Source:HGNC Symbol;Acc:HGNC:31813]
ENSG00000276409	-4.13707	1.25393e-19	3.52033e-16	down	CCL14	C-C motif chemokine ligand 14 [Source:HGNC Symbol;Acc:HGNC:10612]
ENSG00000214176	-1.33642	0.0012975	0.0134415	down	PLEKHM1P1	pleckstrin homology and RUN domain containing M1 pseudogene 1 [Source:HGNC Symbol;Acc:HGNC:35411]
ENSG00000133800	-1.807	0.00013868	0.00261104	down	LYVE1	lymphatic vessel endothelial hyaluronan receptor 1 [Source:HGNC Symbol;Acc:HGNC:14687]
ENSG00000114738	-1.08225	2.82661e-05	0.000796209	down	MAPKAPK3	mitogen-activated protein kinase-activated protein kinase 3 [Source:HGNC Symbol;Acc:HGNC:6888]
ENSG00000114735	-1.0757	0.000564635	0.00743829	down	HEMK1	HemK methyltransferase family member 1 [Source:HGNC Symbol;Acc:HGNC:24923]
ENSG00000137819	-1.12315	5.48312e-06	0.000224541	down	PAQR5	progestin and adipoQ receptor family member 5 [Source:HGNC Symbol;Acc:HGNC:29645]
ENSG00000147144	-1.10799	8.40766e-07	4.76315e-05	down	CCDC120	coiled-coil domain containing 120 [Source:HGNC Symbol;Acc:HGNC:28910]
ENSG00000159842	-1.16858	1.23256e-07	9.8243e-06	down	ABR	active BCR-related [Source:HGNC Symbol;Acc:HGNC:81]
ENSG00000197380	-1.22719	0.00489095	0.0343963	down	DACT3	dishevelled binding antagonist of beta catenin 3 [Source:HGNC Symbol;Acc:HGNC:30745]
ENSG00000137699	-1.63525	5.14798e-08	4.78213e-06	down	TRIM29	tripartite motif containing 29 [Source:HGNC Symbol;Acc:HGNC:17274]
ENSG00000205221	-4.16431	2.67232e-09	4.19388e-07	down	VIT	vitrin [Source:HGNC Symbol;Acc:HGNC:12697]
ENSG00000158856	-1.08051	0.00523977	0.0360254	down	DMTN	dematin actin binding protein [Source:HGNC Symbol;Acc:HGNC:3382]
ENSG00000170545	-1.40424	5.31206e-05	0.00127102	down	SMAGP	small cell adhesion glycoprotein [Source:HGNC Symbol;Acc:HGNC:26918]
ENSG00000182938	-2.91966	0.000204294	0.00349012	down	OTOP3	otopetrin 3 [Source:HGNC Symbol;Acc:HGNC:19658]
ENSG00000151136	-1.14533	1.38723e-05	0.000463027	down	BTBD11	BTB domain containing 11 [Source:HGNC Symbol;Acc:HGNC:23844]
ENSG00000267206	-2.89721	1.29973e-06	6.84174e-05	down	LCN6	lipocalin 6 [Source:HGNC Symbol;Acc:HGNC:17337]
ENSG00000168497	-2.00114	6.21711e-06	0.000246993	down	CAVIN2	caveolae associated protein 2 [Source:HGNC Symbol;Acc:HGNC:10690]
ENSG00000168490	-2.85332	6.61041e-10	1.30489e-07	down	PHYHIP	phytanoyl-CoA 2-hydroxylase interacting protein [Source:HGNC Symbol;Acc:HGNC:16865]
ENSG00000185652	-1.48463	0.00638356	0.041073	down	NTF3	neurotrophin 3 [Source:HGNC Symbol;Acc:HGNC:8023]
ENSG00000101335	-2.44982	4.61962e-06	0.000194865	down	MYL9	myosin light chain 9 [Source:HGNC Symbol;Acc:HGNC:15754]
ENSG00000101331	-1.17781	0.00124986	0.0130875	down	CCM2L	CCM2 like scaffolding protein [Source:HGNC Symbol;Acc:HGNC:16153]
ENSG00000164050	-1.04563	1.56981e-05	0.000507966	down	PLXNB1	plexin B1 [Source:HGNC Symbol;Acc:HGNC:9103]
ENSG00000100170	-1.85286	0.00563986	0.0379124	down	SLC5A1	solute carrier family 5 member 1 [Source:HGNC Symbol;Acc:HGNC:11036]
ENSG00000166979	-1.00162	1.22989e-05	0.00041994	down	EVA1C	eva-1 homolog C [Source:HGNC Symbol;Acc:HGNC:13239]
ENSG00000092295	-2.72719	1.61314e-05	0.000514636	down	TGM1	transglutaminase 1 [Source:HGNC Symbol;Acc:HGNC:11777]
ENSG00000167880	-2.50049	2.90131e-06	0.000134262	down	EVPL	envoplakin [Source:HGNC Symbol;Acc:HGNC:3503]
ENSG00000129244	-1.35088	0.000881402	0.0101506	down	ATP1B2	ATPase Na+/K+ transporting subunit beta 2 [Source:HGNC Symbol;Acc:HGNC:805]
ENSG00000148341	-1.34061	5.91715e-05	0.00136913	down	SH3GLB2	SH3 domain containing GRB2 like, endophilin B2 [Source:HGNC Symbol;Acc:HGNC:10834]
ENSG00000100626	-2.01317	0.00235848	0.0206916	down	GALNT16	polypeptide N-acetylgalactosaminyltransferase 16 [Source:HGNC Symbol;Acc:HGNC:23233]
ENSG00000107960	-1.079	5.25868e-05	0.00126183	down	STN1	STN1, CST complex subunit [Source:HGNC Symbol;Acc:HGNC:26200]
ENSG00000186806	-2.76421	5.88374e-10	1.17988e-07	down	VSIG10L	V-set and immunoglobulin domain containing 10 like [Source:HGNC Symbol;Acc:HGNC:27111]
ENSG00000206072	-3.37168	1.56049e-05	0.000506147	down	SERPINB11	serpin family B member 11 (gene/pseudogene) [Source:HGNC Symbol;Acc:HGNC:14221]
ENSG00000206077	-1.43251	0.000810764	0.0095593	down	ZDHHC11B	zinc finger DHHC-type containing 11B [Source:HGNC Symbol;Acc:HGNC:32962]
ENSG00000177494	-2.39872	5.6965e-07	3.45994e-05	down	ZBED2	zinc finger BED-type containing 2 [Source:HGNC Symbol;Acc:HGNC:20710]
ENSG00000004776	-3.93159	6.03402e-11	1.51687e-08	down	HSPB6	heat shock protein family B (small) member 6 [Source:HGNC Symbol;Acc:HGNC:26511]
ENSG00000173641	-2.45083	7.27324e-07	4.254e-05	down	HSPB7	heat shock protein family B (small) member 7 [Source:HGNC Symbol;Acc:HGNC:5249]
ENSG00000157379	-1.29202	1.06204e-05	0.000374262	down	DHRS1	dehydrogenase/reductase 1 [Source:HGNC Symbol;Acc:HGNC:16445]
ENSG00000065534	-2.2698	4.25633e-06	0.00018128	down	MYLK	myosin light chain kinase [Source:HGNC Symbol;Acc:HGNC:7590]
ENSG00000149300	-1.31913	0.00289828	0.023916	down	C11orf52	chromosome 11 open reading frame 52 [Source:HGNC Symbol;Acc:HGNC:30531]
ENSG00000108839	-3.97418	8.36804e-15	6.04101e-12	down	ALOX12	arachidonate 12-lipoxygenase, 12S type [Source:HGNC Symbol;Acc:HGNC:429]
ENSG00000106714	-1.25645	0.00385803	0.0290987	down	CNTNAP3	contactin associated protein-like 3 [Source:HGNC Symbol;Acc:HGNC:13834]
ENSG00000092009	-4.15741	1.657e-06	8.34011e-05	down	CMA1	chymase 1 [Source:HGNC Symbol;Acc:HGNC:2097]
ENSG00000163689	-1.00314	0.00254271	0.021705	down	C3orf67	chromosome 3 open reading frame 67 [Source:HGNC Symbol;Acc:HGNC:24763]
ENSG00000185966	-2.87719	4.03685e-05	0.00103975	down	LCE3E	late cornified envelope 3E [Source:HGNC Symbol;Acc:HGNC:29463]
ENSG00000154556	-2.20907	4.218e-07	2.67108e-05	down	SORBS2	sorbin and SH3 domain containing 2 [Source:HGNC Symbol;Acc:HGNC:24098]
ENSG00000268307	-2.76196	8.26619e-08	7.10414e-06	down	AC012313.4	-
ENSG00000167799	-1.15254	0.00193387	0.0180041	down	NUDT8	nudix hydrolase 8 [Source:HGNC Symbol;Acc:HGNC:8055]
ENSG00000119411	-2.22768	4.28754e-05	0.00108442	down	BSPRY	B-box and SPRY domain containing [Source:HGNC Symbol;Acc:HGNC:18232]
ENSG00000134324	-1.54034	1.6316e-06	8.22865e-05	down	LPIN1	lipin 1 [Source:HGNC Symbol;Acc:HGNC:13345]
ENSG00000189090	-2.72332	0.000277363	0.00438008	down	FAM25G	family with sequence similarity 25 member G [Source:HGNC Symbol;Acc:HGNC:23590]
ENSG00000108846	-1.12642	0.000333101	0.00502217	down	ABCC3	ATP binding cassette subfamily C member 3 [Source:HGNC Symbol;Acc:HGNC:54]
ENSG00000187720	-2.11428	2.79739e-07	1.91549e-05	down	THSD4	thrombospondin type 1 domain containing 4 [Source:HGNC Symbol;Acc:HGNC:25835]
ENSG00000141579	-2.15711	0.000111176	0.00223652	down	ZNF750	zinc finger protein 750 [Source:HGNC Symbol;Acc:HGNC:25843]
ENSG00000100284	-1.23852	5.11949e-07	3.17824e-05	down	TOM1	target of myb1 membrane trafficking protein [Source:HGNC Symbol;Acc:HGNC:11982]
ENSG00000213088	-2.25607	4.14948e-07	2.63429e-05	down	ACKR1	atypical chemokine receptor 1 (Duffy blood group) [Source:HGNC Symbol;Acc:HGNC:4035]
ENSG00000124491	-1.62927	0.00316513	0.0253965	down	F13A1	coagulation factor XIII A chain [Source:HGNC Symbol;Acc:HGNC:3531]
ENSG00000281383	-1.68415	0.000619365	0.00790379	down	FP671120.4	-
ENSG00000281386	-3.01826	0.000417738	0.00598325	down	AP003500.1	-
ENSG00000261011	-2.83635	1.56655e-11	4.76892e-09	down	AL136982.4	-
ENSG00000157103	-3.06555	3.35497e-16	3.53209e-13	down	SLC6A1	solute carrier family 6 member 1 [Source:HGNC Symbol;Acc:HGNC:11042]
ENSG00000130222	-1.53063	0.0007728	0.00929376	down	GADD45G	growth arrest and DNA damage inducible gamma [Source:HGNC Symbol;Acc:HGNC:4097]
ENSG00000159228	-1.23553	2.0853e-05	0.000623452	down	CBR1	carbonyl reductase 1 [Source:HGNC Symbol;Acc:HGNC:1548]
ENSG00000170465	-2.25362	0.000594896	0.0077202	down	KRT6C	keratin 6C [Source:HGNC Symbol;Acc:HGNC:20406]
ENSG00000173376	-1.74046	0.0012681	0.0132244	down	NDNF	neuron derived neurotrophic factor [Source:HGNC Symbol;Acc:HGNC:26256]
ENSG00000232629	-1.65382	0.000427191	0.00607914	down	HLA-DQB2	major histocompatibility complex, class II, DQ beta 2 [Source:HGNC Symbol;Acc:HGNC:4945]
ENSG00000018625	-4.00323	2.8123e-13	1.22514e-10	down	ATP1A2	ATPase Na+/K+ transporting subunit alpha 2 [Source:HGNC Symbol;Acc:HGNC:800]
ENSG00000267368	-3.47461	2.74933e-09	4.258e-07	down	UPK3BL1	uroplakin 3B like 1 [Source:HGNC Symbol;Acc:HGNC:37278]
ENSG00000106078	-1.72829	1.79672e-05	0.000555664	down	COBL	cordon-bleu WH2 repeat protein [Source:HGNC Symbol;Acc:HGNC:22199]
ENSG00000229732	-4.79288	2.1721e-08	2.34541e-06	down	AC019349.1	-
ENSG00000163017	-4.08626	6.03727e-14	3.24561e-11	down	ACTG2	actin, gamma 2, smooth muscle, enteric [Source:HGNC Symbol;Acc:HGNC:145]
ENSG00000125648	-1.76234	1.61124e-08	1.80939e-06	down	SLC25A23	solute carrier family 25 member 23 [Source:HGNC Symbol;Acc:HGNC:19375]
ENSG00000237506	-1.76934	0.00202104	0.0185896	down	RPSAP15	ribosomal protein SA pseudogene 15 [Source:HGNC Symbol;Acc:HGNC:31464]
ENSG00000166145	-1.00967	0.000625495	0.00793641	down	SPINT1	serine peptidase inhibitor, Kunitz type 1 [Source:HGNC Symbol;Acc:HGNC:11246]
ENSG00000166535	-2.89572	0.000333741	0.00502841	down	A2ML1	alpha-2-macroglobulin like 1 [Source:HGNC Symbol;Acc:HGNC:23336]
ENSG00000166387	-1.4446	2.92951e-06	0.00013532	down	PPFIBP2	PPFIA binding protein 2 [Source:HGNC Symbol;Acc:HGNC:9250]
ENSG00000165124	-1.35297	8.55305e-05	0.0018408	down	SVEP1	sushi, von Willebrand factor type A, EGF and pentraxin domain containing 1 [Source:HGNC Symbol;Acc:HGNC:15985]
ENSG00000154330	-3.56779	1.02947e-16	1.30058e-13	down	PGM5	phosphoglucomutase 5 [Source:HGNC Symbol;Acc:HGNC:8908]
ENSG00000185274	-1.33958	0.0015521	0.0153251	down	WBSCR17	Williams-Beuren syndrome chromosome region 17 [Source:HGNC Symbol;Acc:HGNC:16347]
ENSG00000284116	-2.94213	0.000880653	0.0101487	down	AL772307.1	-
ENSG00000090512	-3.80674	0.000305768	0.00473108	down	FETUB	fetuin B [Source:HGNC Symbol;Acc:HGNC:3658]
ENSG00000280143	-1.24691	3.12147e-07	2.10883e-05	down	AP000892.3	-
ENSG00000167711	-1.08515	0.00170394	0.0163577	down	SERPINF2	serpin family F member 2 [Source:HGNC Symbol;Acc:HGNC:9075]
ENSG00000163820	-1.44628	9.59603e-08	8.00207e-06	down	FYCO1	FYVE and coiled-coil domain containing 1 [Source:HGNC Symbol;Acc:HGNC:14673]
ENSG00000274512	-1.24571	3.91928e-05	0.00101776	down	TBC1D3L	TBC1 domain family member 3L [Source:HGNC Symbol;Acc:HGNC:51246]
ENSG00000214860	-3.59615	1.6882e-07	1.28481e-05	down	EVPLL	envoplakin like [Source:HGNC Symbol;Acc:HGNC:35236]
ENSG00000104881	-1.01226	0.00525418	0.0360754	down	PPP1R13L	protein phosphatase 1 regulatory subunit 13 like [Source:HGNC Symbol;Acc:HGNC:18838]
ENSG00000197321	-1.45992	6.81337e-09	8.69462e-07	down	SVIL	supervillin [Source:HGNC Symbol;Acc:HGNC:11480]
ENSG00000196260	-3.85813	1.12294e-05	0.000392983	down	SFTA2	surfactant associated 2 [Source:HGNC Symbol;Acc:HGNC:18386]
ENSG00000284459	-4.33067	8.61209e-05	0.00185035	down	MIR24-1	microRNA 24-1 [Source:HGNC Symbol;Acc:HGNC:31607]
ENSG00000124205	-3.84206	3.37792e-07	2.24015e-05	down	EDN3	endothelin 3 [Source:HGNC Symbol;Acc:HGNC:3178]
ENSG00000177030	-1.04531	0.00198271	0.0183306	down	DEAF1	DEAF1, transcription factor [Source:HGNC Symbol;Acc:HGNC:14677]
ENSG00000131037	-2.54636	1.12458e-05	0.000393011	down	EPS8L1	EPS8 like 1 [Source:HGNC Symbol;Acc:HGNC:21295]
ENSG00000105289	-2.24769	0.000305621	0.00473108	down	TJP3	tight junction protein 3 [Source:HGNC Symbol;Acc:HGNC:11829]
ENSG00000105131	-1.95786	0.00406463	0.0302151	down	EPHX3	epoxide hydrolase 3 [Source:HGNC Symbol;Acc:HGNC:23760]
ENSG00000167323	-1.32843	0.00115189	0.0123587	down	STIM1	stromal interaction molecule 1 [Source:HGNC Symbol;Acc:HGNC:11386]
ENSG00000214021	-1.02542	0.000376049	0.00551458	down	TTLL3	tubulin tyrosine ligase like 3 [Source:HGNC Symbol;Acc:HGNC:24483]
ENSG00000175287	-2.631	3.84459e-10	8.2323e-08	down	PHYHD1	phytanoyl-CoA dioxygenase domain containing 1 [Source:HGNC Symbol;Acc:HGNC:23396]
ENSG00000093167	-1.15136	2.03748e-05	0.000612188	down	LRRFIP2	LRR binding FLII interacting protein 2 [Source:HGNC Symbol;Acc:HGNC:6703]
ENSG00000172831	-1.51035	0.00025908	0.0041563	down	CES2	carboxylesterase 2 [Source:HGNC Symbol;Acc:HGNC:1864]
ENSG00000180875	-2.7713	3.14475e-07	2.11889e-05	down	GREM2	gremlin 2, DAN family BMP antagonist [Source:HGNC Symbol;Acc:HGNC:17655]
ENSG00000180871	-1.38786	0.000815312	0.00958162	down	CXCR2	C-X-C motif chemokine receptor 2 [Source:HGNC Symbol;Acc:HGNC:6027]
ENSG00000143320	-3.26481	1.60541e-17	2.70425e-14	down	CRABP2	cellular retinoic acid binding protein 2 [Source:HGNC Symbol;Acc:HGNC:2339]
ENSG00000171916	-1.9481	0.000323046	0.00490824	down	LGALS9C	galectin 9C [Source:HGNC Symbol;Acc:HGNC:33874]
ENSG00000115255	-1.03661	0.000795528	0.00945466	down	REEP6	receptor accessory protein 6 [Source:HGNC Symbol;Acc:HGNC:30078]
ENSG00000185761	-1.04724	0.00108528	0.0118165	down	ADAMTSL5	ADAMTS like 5 [Source:HGNC Symbol;Acc:HGNC:27912]
ENSG00000168079	-5.39442	2.67583e-19	6.76103e-16	down	SCARA5	scavenger receptor class A member 5 [Source:HGNC Symbol;Acc:HGNC:28701]
ENSG00000138109	-2.77023	0.00195473	0.0181488	down	CYP2C9	cytochrome P450 family 2 subfamily C member 9 [Source:HGNC Symbol;Acc:HGNC:2623]
ENSG00000271573	-3.91439	3.3264e-09	4.9151e-07	down	AL136982.5	-
ENSG00000203616	-4.11922	8.27206e-06	0.000306466	down	RHOT1P2	ras homolog family member T1 pseudogene 2 [Source:HGNC Symbol;Acc:HGNC:37838]
ENSG00000107104	-1.67907	2.91136e-05	0.000811936	down	KANK1	KN motif and ankyrin repeat domains 1 [Source:HGNC Symbol;Acc:HGNC:19309]
ENSG00000099875	-1.11302	0.000112694	0.00226013	down	MKNK2	MAP kinase interacting serine/threonine kinase 2 [Source:HGNC Symbol;Acc:HGNC:7111]
ENSG00000006747	-3.16442	8.97418e-05	0.00190707	down	SCIN	scinderin [Source:HGNC Symbol;Acc:HGNC:21695]
ENSG00000125733	-1.97633	3.02229e-09	4.5455e-07	down	TRIP10	thyroid hormone receptor interactor 10 [Source:HGNC Symbol;Acc:HGNC:12304]
ENSG00000125730	-1.29643	0.00158643	0.0155005	down	C3	complement C3 [Source:HGNC Symbol;Acc:HGNC:1318]
ENSG00000129595	-1.38208	0.000461327	0.00646037	down	EPB41L4A	erythrocyte membrane protein band 4.1 like 4A [Source:HGNC Symbol;Acc:HGNC:13278]
ENSG00000158458	-2.74347	2.96856e-05	0.000825026	down	NRG2	neuregulin 2 [Source:HGNC Symbol;Acc:HGNC:7998]
ENSG00000241479	-3.37272	3.41158e-07	2.25066e-05	down	AC074033.2	-
ENSG00000176531	-1.48313	3.10814e-07	2.10545e-05	down	PHLDB3	pleckstrin homology like domain family B member 3 [Source:HGNC Symbol;Acc:HGNC:30499]
ENSG00000176533	-2.66075	2.39733e-06	0.000113433	down	GNG7	G protein subunit gamma 7 [Source:HGNC Symbol;Acc:HGNC:4410]
ENSG00000107317	-2.52995	1.8649e-07	1.37378e-05	down	PTGDS	prostaglandin D2 synthase [Source:HGNC Symbol;Acc:HGNC:9592]
ENSG00000197852	-1.11448	1.39137e-05	0.000463184	down	FAM212B	family with sequence similarity 212 member B [Source:HGNC Symbol;Acc:HGNC:28045]
ENSG00000156113	-1.40293	4.64329e-12	1.58543e-09	down	KCNMA1	potassium calcium-activated channel subfamily M alpha 1 [Source:HGNC Symbol;Acc:HGNC:6284]
ENSG00000251537	-1.90558	6.60228e-06	0.000259523	down	AC005324.3	-
ENSG00000185479	-1.95444	0.000395245	0.00573102	down	KRT6B	keratin 6B [Source:HGNC Symbol;Acc:HGNC:6444]
ENSG00000134917	-3.00011	1.74215e-07	1.31793e-05	down	ADAMTS8	ADAM metallopeptidase with thrombospondin type 1 motif 8 [Source:HGNC Symbol;Acc:HGNC:224]
ENSG00000277494	-3.01408	5.8764e-08	5.32183e-06	down	GPIHBP1	glycosylphosphatidylinositol anchored high density lipoprotein binding protein 1 [Source:HGNC Symbol;Acc:HGNC:24945]
ENSG00000235314	-1.99863	8.89002e-05	0.00189556	down	LINC00957	long intergenic non-protein coding RNA 957 [Source:HGNC Symbol;Acc:HGNC:22332]
ENSG00000180758	-1.24872	5.7337e-05	0.00134766	down	GPR157	G protein-coupled receptor 157 [Source:HGNC Symbol;Acc:HGNC:23687]
ENSG00000264920	-1.41663	5.66839e-05	0.00133728	down	AC018521.5	-
ENSG00000164520	-2.49154	4.19948e-05	0.00106787	down	RAET1E	retinoic acid early transcript 1E [Source:HGNC Symbol;Acc:HGNC:16793]
[truncated: 465 more rows]

## Sheet: ACvsBD
Gene id	log2FoldChange	pValue	qValue	result	GeneName	GeneDescription
ENSG00000162849	2.86013	1.17342e-11	2.98696e-09	up	KIF26B	kinesin family member 26B [Source:HGNC Symbol;Acc:HGNC:25484]
ENSG00000119509	1.00593	0.00534853	0.0292357	up	INVS	inversin [Source:HGNC Symbol;Acc:HGNC:17870]
ENSG00000165304	2.1925	8.49149e-05	0.00124483	up	MELK	maternal embryonic leucine zipper kinase [Source:HGNC Symbol;Acc:HGNC:16870]
ENSG00000198791	1.46333	0.00259996	0.017087	up	CNOT7	CCR4-NOT transcription complex subunit 7 [Source:HGNC Symbol;Acc:HGNC:14101]
ENSG00000124215	2.24738	1.66797e-05	0.000347824	up	CDH26	cadherin 26 [Source:HGNC Symbol;Acc:HGNC:15902]
ENSG00000036054	1.47771	0.00146074	0.0110938	up	TBC1D23	TBC1 domain family member 23 [Source:HGNC Symbol;Acc:HGNC:25622]
ENSG00000135913	1.64033	0.00503732	0.0280106	up	USP37	ubiquitin specific peptidase 37 [Source:HGNC Symbol;Acc:HGNC:20063]
ENSG00000083635	1.10371	0.00257441	0.016953	up	NUFIP1	NUFIP1, FMR1 interacting protein 1 [Source:HGNC Symbol;Acc:HGNC:8057]
ENSG00000146676	1.23807	0.00475554	0.0268019	up	PURB	purine rich element binding protein B [Source:HGNC Symbol;Acc:HGNC:9702]
ENSG00000180818	4.2726	1.78991e-07	8.92776e-06	up	HOXC10	homeobox C10 [Source:HGNC Symbol;Acc:HGNC:5122]
ENSG00000181135	1.02721	0.00510628	0.0282773	up	ZNF707	zinc finger protein 707 [Source:HGNC Symbol;Acc:HGNC:27815]
ENSG00000105855	1.34823	0.010988	0.0491523	up	ITGB8	integrin subunit beta 8 [Source:HGNC Symbol;Acc:HGNC:6163]
ENSG00000105854	1.21547	0.000303894	0.00333342	up	PON2	paraoxonase 2 [Source:HGNC Symbol;Acc:HGNC:9205]
ENSG00000012174	1.73713	1.45081e-05	0.00031043	up	MBTPS2	membrane bound transcription factor peptidase, site 2 [Source:HGNC Symbol;Acc:HGNC:15455]
ENSG00000188419	1.55044	0.000542942	0.00521704	up	CHM	CHM, Rab escort protein 1 [Source:HGNC Symbol;Acc:HGNC:1940]
ENSG00000114503	1.46492	3.34838e-05	0.000598855	up	NCBP2	nuclear cap binding protein subunit 2 [Source:HGNC Symbol;Acc:HGNC:7659]
ENSG00000184992	1.11403	0.00565391	0.030393	up	BRI3BP	BRI3 binding protein [Source:HGNC Symbol;Acc:HGNC:14251]
ENSG00000100532	1.20898	0.00303892	0.0192396	up	CGRRF1	cell growth regulator with ring finger domain 1 [Source:HGNC Symbol;Acc:HGNC:15528]
ENSG00000196550	1.17869	0.00779607	0.0381067	up	FAM72A	family with sequence similarity 72 member A [Source:HGNC Symbol;Acc:HGNC:24044]
ENSG00000167004	1.63348	3.55247e-06	0.000101057	up	PDIA3	protein disulfide isomerase family A member 3 [Source:HGNC Symbol;Acc:HGNC:4606]
ENSG00000158023	2.96578	5.13042e-07	2.12172e-05	up	WDR66	WD repeat domain 66 [Source:HGNC Symbol;Acc:HGNC:28506]
ENSG00000164754	1.38946	0.000354971	0.00375819	up	RAD21	RAD21 cohesin complex component [Source:HGNC Symbol;Acc:HGNC:9811]
ENSG00000196611	7.26059	8.71886e-20	1.60907e-16	up	MMP1	matrix metallopeptidase 1 [Source:HGNC Symbol;Acc:HGNC:7155]
ENSG00000088205	1.67454	0.00048056	0.00473306	up	DDX18	DEAD-box helicase 18 [Source:HGNC Symbol;Acc:HGNC:2741]
ENSG00000160124	1.73708	0.00216793	0.0149184	up	CCDC58	coiled-coil domain containing 58 [Source:HGNC Symbol;Acc:HGNC:31136]
ENSG00000171049	2.99968	1.81852e-06	5.92757e-05	up	FPR2	formyl peptide receptor 2 [Source:HGNC Symbol;Acc:HGNC:3827]
ENSG00000133138	2.11508	0.000510297	0.00496967	up	TBC1D8B	TBC1 domain family member 8B [Source:HGNC Symbol;Acc:HGNC:24715]
ENSG00000173193	1.68826	0.000811923	0.00712015	up	PARP14	poly(ADP-ribose) polymerase family member 14 [Source:HGNC Symbol;Acc:HGNC:29232]
ENSG00000101935	1.09705	0.00626821	0.0327126	up	AMMECR1	Alport syndrome, mental retardation, midface hypoplasia and elliptocytosis chromosomal region gene 1 [Source:HGNC Symbol;Acc:HGNC:467]
ENSG00000099985	3.4464	4.91165e-06	0.000130659	up	OSM	oncostatin M [Source:HGNC Symbol;Acc:HGNC:8506]
ENSG00000089006	1.61627	0.000109427	0.00150984	up	SNX5	sorting nexin 5 [Source:HGNC Symbol;Acc:HGNC:14969]
ENSG00000117262	1.38762	0.00329313	0.0204199	up	GPR89A	G protein-coupled receptor 89A [Source:HGNC Symbol;Acc:HGNC:31984]
ENSG00000103642	1.42255	0.000247044	0.00283951	up	LACTB	lactamase beta [Source:HGNC Symbol;Acc:HGNC:16468]
ENSG00000143333	2.42992	1.14636e-05	0.000256437	up	RGS16	regulator of G protein signaling 16 [Source:HGNC Symbol;Acc:HGNC:9997]
ENSG00000134028	2.10726	0.0022782	0.0154752	up	ADAMDEC1	ADAM like decysin 1 [Source:HGNC Symbol;Acc:HGNC:16299]
ENSG00000152990	1.39936	0.00305623	0.0193326	up	ADGRA3	adhesion G protein-coupled receptor A3 [Source:HGNC Symbol;Acc:HGNC:13839]
ENSG00000197506	1.89981	0.00150782	0.0113608	up	SLC28A3	solute carrier family 28 member 3 [Source:HGNC Symbol;Acc:HGNC:16484]
ENSG00000121542	1.4181	0.00747918	0.0370111	up	SEC22A	SEC22 homolog A, vesicle trafficking protein [Source:HGNC Symbol;Acc:HGNC:20260]
ENSG00000140525	1.92908	2.87219e-07	1.30477e-05	up	FANCI	Fanconi anemia complementation group I [Source:HGNC Symbol;Acc:HGNC:25568]
ENSG00000166851	1.23674	6.34629e-05	0.000995185	up	PLK1	polo like kinase 1 [Source:HGNC Symbol;Acc:HGNC:9077]
ENSG00000056586	1.25594	0.00221758	0.0151506	up	RC3H2	ring finger and CCCH-type domains 2 [Source:HGNC Symbol;Acc:HGNC:21461]
ENSG00000155330	1.44687	0.00100645	0.00836591	up	C16orf87	chromosome 16 open reading frame 87 [Source:HGNC Symbol;Acc:HGNC:33754]
ENSG00000198554	2.22915	0.000399734	0.00412809	up	WDHD1	WD repeat and HMG-box DNA binding protein 1 [Source:HGNC Symbol;Acc:HGNC:23170]
ENSG00000075223	2.21817	2.83282e-06	8.47493e-05	up	SEMA3C	semaphorin 3C [Source:HGNC Symbol;Acc:HGNC:10725]
ENSG00000131459	1.54661	0.00467395	0.0264645	up	GFPT2	glutamine-fructose-6-phosphate transaminase 2 [Source:HGNC Symbol;Acc:HGNC:4242]
ENSG00000092140	1.98163	0.000959124	0.00808496	up	G2E3	G2/M-phase specific E3 ubiquitin protein ligase [Source:HGNC Symbol;Acc:HGNC:20338]
ENSG00000172167	2.17923	0.000319569	0.00346851	up	MTBP	MDM2 binding protein [Source:HGNC Symbol;Acc:HGNC:7417]
ENSG00000020426	1.2557	0.000113838	0.00155957	up	MNAT1	MNAT1, CDK activating kinase assembly factor [Source:HGNC Symbol;Acc:HGNC:7181]
ENSG00000196922	1.25509	0.000852199	0.00738372	up	ZNF252P	zinc finger protein 252, pseudogene [Source:HGNC Symbol;Acc:HGNC:13046]
ENSG00000113643	1.2809	0.00521001	0.0286749	up	RARS	arginyl-tRNA synthetase [Source:HGNC Symbol;Acc:HGNC:9870]
ENSG00000169439	1.21084	0.00141005	0.0108173	up	SDC2	syndecan 2 [Source:HGNC Symbol;Acc:HGNC:10659]
ENSG00000111647	1.65997	0.00540309	0.029425	up	UHRF1BP1L	UHRF1 binding protein 1 like [Source:HGNC Symbol;Acc:HGNC:29102]
ENSG00000103569	3.6163	3.61269e-08	2.37018e-06	up	AQP9	aquaporin 9 [Source:HGNC Symbol;Acc:HGNC:643]
ENSG00000263934	2.23708	0.00728723	0.036323	up	SNORD3A	small nucleolar RNA, C/D box 3A [Source:HGNC Symbol;Acc:HGNC:33189]
ENSG00000114030	1.51556	0.00069698	0.00630914	up	KPNA1	karyopherin subunit alpha 1 [Source:HGNC Symbol;Acc:HGNC:6394]
ENSG00000012048	2.05355	5.35224e-05	0.000868357	up	BRCA1	BRCA1, DNA repair associated [Source:HGNC Symbol;Acc:HGNC:1100]
ENSG00000259316	1.61231	0.000404416	0.00416228	up	AC087632.1	-
ENSG00000112697	1.55793	0.00172092	0.012547	up	TMEM30A	transmembrane protein 30A [Source:HGNC Symbol;Acc:HGNC:16667]
ENSG00000050130	1.49949	0.00277003	0.0179018	up	JKAMP	JNK1/MAPK8-associated membrane protein [Source:HGNC Symbol;Acc:HGNC:20184]
ENSG00000164961	1.0337	0.000917082	0.00780616	up	WASHC5	WASH complex subunit 5 [Source:HGNC Symbol;Acc:HGNC:28984]
ENSG00000164542	1.58167	0.000628496	0.00583409	up	KIAA0895	KIAA0895 [Source:HGNC Symbol;Acc:HGNC:22206]
ENSG00000159459	1.25516	0.00674224	0.0343191	up	UBR1	ubiquitin protein ligase E3 component n-recognin 1 [Source:HGNC Symbol;Acc:HGNC:16808]
ENSG00000128656	1.98871	1.02284e-06	3.74254e-05	up	CHN1	chimerin 1 [Source:HGNC Symbol;Acc:HGNC:1943]
ENSG00000128654	1.17565	0.00564992	0.0303826	up	MTX2	metaxin 2 [Source:HGNC Symbol;Acc:HGNC:7506]
ENSG00000109790	1.27943	5.72495e-06	0.000147768	up	KLHL5	kelch like family member 5 [Source:HGNC Symbol;Acc:HGNC:6356]
ENSG00000137812	1.7313	0.00476421	0.0268366	up	KNL1	kinetochore scaffold 1 [Source:HGNC Symbol;Acc:HGNC:24054]
ENSG00000138092	1.13956	0.00990769	0.045463	up	CENPO	centromere protein O [Source:HGNC Symbol;Acc:HGNC:28152]
ENSG00000138095	1.34581	0.00194185	0.0137001	up	LRPPRC	leucine rich pentatricopeptide repeat containing [Source:HGNC Symbol;Acc:HGNC:15714]
ENSG00000168394	1.34828	0.00206006	0.0143516	up	TAP1	transporter 1, ATP binding cassette subfamily B member [Source:HGNC Symbol;Acc:HGNC:43]
ENSG00000123500	8.07546	8.02039e-46	2.36826e-41	up	COL10A1	collagen type X alpha 1 chain [Source:HGNC Symbol;Acc:HGNC:2185]
ENSG00000123505	1.35654	0.00320231	0.0199784	up	AMD1	adenosylmethionine decarboxylase 1 [Source:HGNC Symbol;Acc:HGNC:457]
ENSG00000051180	1.55004	1.31618e-07	6.86648e-06	up	RAD51	RAD51 recombinase [Source:HGNC Symbol;Acc:HGNC:9817]
ENSG00000157456	1.79031	2.7921e-06	8.38603e-05	up	CCNB2	cyclin B2 [Source:HGNC Symbol;Acc:HGNC:1580]
ENSG00000162073	2.01691	0.000125632	0.00168545	up	PAQR4	progestin and adipoQ receptor family member 4 [Source:HGNC Symbol;Acc:HGNC:26386]
ENSG00000165480	1.34066	9.25194e-05	0.00132774	up	SKA3	spindle and kinetochore associated complex subunit 3 [Source:HGNC Symbol;Acc:HGNC:20262]
ENSG00000170027	1.32866	1.09051e-07	5.91921e-06	up	YWHAG	tyrosine 3-monooxygenase/tryptophan 5-monooxygenase activation protein gamma [Source:HGNC Symbol;Acc:HGNC:12852]
ENSG00000175216	1.35775	0.00028034	0.00312963	up	CKAP5	cytoskeleton associated protein 5 [Source:HGNC Symbol;Acc:HGNC:28959]
ENSG00000035141	1.20384	2.15671e-05	0.00042462	up	FAM136A	family with sequence similarity 136 member A [Source:HGNC Symbol;Acc:HGNC:25911]
ENSG00000268916	4.18466	0.00357343	0.0216933	up	CSAG3	CSAG family member 3 [Source:HGNC Symbol;Acc:HGNC:26237]
ENSG00000136381	1.16016	0.00721852	0.0360413	up	IREB2	iron responsive element binding protein 2 [Source:HGNC Symbol;Acc:HGNC:6115]
ENSG00000113300	1.39331	0.00408277	0.0239722	up	CNOT6	CCR4-NOT transcription complex subunit 6 [Source:HGNC Symbol;Acc:HGNC:14099]
ENSG00000106443	1.24072	0.00140754	0.0108087	up	PHF14	PHD finger protein 14 [Source:HGNC Symbol;Acc:HGNC:22203]
ENSG00000117152	1.67078	0.000637423	0.0058855	up	RGS4	regulator of G protein signaling 4 [Source:HGNC Symbol;Acc:HGNC:10000]
ENSG00000102595	1.48986	0.00128033	0.0100067	up	UGGT2	UDP-glucose glycoprotein glucosyltransferase 2 [Source:HGNC Symbol;Acc:HGNC:15664]
ENSG00000106803	1.12668	0.000226332	0.00265832	up	SEC61B	Sec61 translocon beta subunit [Source:HGNC Symbol;Acc:HGNC:16993]
ENSG00000115446	1.31962	6.9446e-06	0.000170741	up	UNC50	unc-50 inner nuclear membrane RNA binding protein [Source:HGNC Symbol;Acc:HGNC:16046]
ENSG00000108256	1.26903	0.00546581	0.0296517	up	NUFIP2	NUFIP2, FMR1 interacting protein 2 [Source:HGNC Symbol;Acc:HGNC:17634]
ENSG00000104738	1.11187	5.51452e-07	2.25218e-05	up	MCM4	minichromosome maintenance complex component 4 [Source:HGNC Symbol;Acc:HGNC:6947]
ENSG00000196455	1.11105	0.000828749	0.00721867	up	PIK3R4	phosphoinositide-3-kinase regulatory subunit 4 [Source:HGNC Symbol;Acc:HGNC:8982]
ENSG00000196458	1.10933	0.00985053	0.0452711	up	ZNF605	zinc finger protein 605 [Source:HGNC Symbol;Acc:HGNC:28068]
ENSG00000224287	1.8233	0.00439749	0.0253711	up	MSL3P1	male-specific lethal 3 homolog (Drosophila) pseudogene 1 [Source:HGNC Symbol;Acc:HGNC:17837]
ENSG00000106771	1.0146	0.00626008	0.0326874	up	TMEM245	transmembrane protein 245 [Source:HGNC Symbol;Acc:HGNC:1363]
ENSG00000102908	1.20223	0.000371552	0.00390017	up	NFAT5	nuclear factor of activated T-cells 5 [Source:HGNC Symbol;Acc:HGNC:7774]
ENSG00000106483	3.53367	5.71764e-06	0.000147708	up	SFRP4	secreted frizzled related protein 4 [Source:HGNC Symbol;Acc:HGNC:10778]
ENSG00000106484	1.66731	6.07049e-06	0.000154394	up	MEST	mesoderm specific transcript [Source:HGNC Symbol;Acc:HGNC:7028]
ENSG00000092020	1.28332	0.00249045	0.016585	up	PPP2R3C	protein phosphatase 2 regulatory subunit B''gamma [Source:HGNC Symbol;Acc:HGNC:17485]
ENSG00000185947	1.61883	1.2456e-05	0.000273613	up	ZNF267	zinc finger protein 267 [Source:HGNC Symbol;Acc:HGNC:13060]
ENSG00000183474	1.21902	0.000210284	0.00251145	up	GTF2H2C	GTF2H2 family member C [Source:HGNC Symbol;Acc:HGNC:31394]
ENSG00000150961	1.03414	0.00165462	0.0121779	up	SEC24D	SEC24 homolog D, COPII coat complex component [Source:HGNC Symbol;Acc:HGNC:10706]
ENSG00000198088	2.35469	2.33012e-06	7.23489e-05	up	NUP62CL	nucleoporin 62 C-terminal like [Source:HGNC Symbol;Acc:HGNC:25960]
ENSG00000152377	1.79349	1.25958e-05	0.000275707	up	SPOCK1	SPARC/osteonectin, cwcv and kazal like domains proteoglycan 1 [Source:HGNC Symbol;Acc:HGNC:11251]
ENSG00000083099	1.20882	0.00242666	0.0162851	up	LYRM2	LYR motif containing 2 [Source:HGNC Symbol;Acc:HGNC:25229]
ENSG00000198331	1.43271	0.000662766	0.00606767	up	HYLS1	HYLS1, centriolar and ciliogenesis associated [Source:HGNC Symbol;Acc:HGNC:26558]
ENSG00000162769	1.37999	0.00274077	0.0177828	up	FLVCR1	feline leukemia virus subgroup C cellular receptor 1 [Source:HGNC Symbol;Acc:HGNC:24682]
ENSG00000116161	1.91294	0.000284349	0.00316243	up	CACYBP	calcyclin binding protein [Source:HGNC Symbol;Acc:HGNC:30423]
ENSG00000134690	1.24747	0.00275722	0.0178424	up	CDCA8	cell division cycle associated 8 [Source:HGNC Symbol;Acc:HGNC:14629]
ENSG00000262001	1.55603	0.00041457	0.00422994	up	DLGAP1-AS2	DLGAP1 antisense RNA 2 [Source:HGNC Symbol;Acc:HGNC:28146]
ENSG00000251003	3.07777	0.000265539	0.00300415	up	ZFPM2-AS1	ZFPM2 antisense RNA 1 [Source:HGNC Symbol;Acc:HGNC:50698]
ENSG00000105928	1.49275	3.06703e-05	0.000560763	up	DFNA5	DFNA5, deafness associated tumor suppressor [Source:HGNC Symbol;Acc:HGNC:2810]
ENSG00000226278	2.55623	0.00936945	0.0435275	up	PSPHP1	phosphoserine phosphatase pseudogene 1 [Source:HGNC Symbol;Acc:HGNC:9578]
ENSG00000148848	3.66845	6.92201e-15	4.08787e-12	up	ADAM12	ADAM metallopeptidase domain 12 [Source:HGNC Symbol;Acc:HGNC:190]
ENSG00000165071	1.26715	0.00866461	0.0411531	up	TMEM71	transmembrane protein 71 [Source:HGNC Symbol;Acc:HGNC:26572]
ENSG00000169902	1.00389	0.0059917	0.0317464	up	TPST1	tyrosylprotein sulfotransferase 1 [Source:HGNC Symbol;Acc:HGNC:12020]
ENSG00000152894	1.46878	9.99742e-05	0.00140239	up	PTPRK	protein tyrosine phosphatase, receptor type K [Source:HGNC Symbol;Acc:HGNC:9674]
ENSG00000277739	1.93566	0.000455497	0.00454235	up	RNA5-8S5	RNA, 5.8S ribosomal 5 [Source:HGNC Symbol;Acc:HGNC:37660]
ENSG00000196792	1.5398	0.000835521	0.00726267	up	STRN3	striatin 3 [Source:HGNC Symbol;Acc:HGNC:15720]
ENSG00000164307	1.04582	0.00483525	0.0271281	up	ERAP1	endoplasmic reticulum aminopeptidase 1 [Source:HGNC Symbol;Acc:HGNC:18173]
ENSG00000125430	1.44969	0.00321163	0.0200238	up	HS3ST3B1	heparan sulfate-glucosamine 3-sulfotransferase 3B1 [Source:HGNC Symbol;Acc:HGNC:5198]
ENSG00000182628	1.4141	0.00199026	0.0139791	up	SKA2	spindle and kinetochore associated complex subunit 2 [Source:HGNC Symbol;Acc:HGNC:28006]
ENSG00000182621	1.77073	1.92835e-05	0.000390597	up	PLCB1	phospholipase C beta 1 [Source:HGNC Symbol;Acc:HGNC:15917]
ENSG00000113140	2.10501	5.2734e-08	3.20397e-06	up	SPARC	secreted protein acidic and cysteine rich [Source:HGNC Symbol;Acc:HGNC:11219]
ENSG00000130208	2.06678	0.000419723	0.00427402	up	APOC1	apolipoprotein C1 [Source:HGNC Symbol;Acc:HGNC:607]
ENSG00000163714	2.00994	0.00216903	0.0149184	up	U2SURP	U2 snRNP associated SURP domain containing [Source:HGNC Symbol;Acc:HGNC:30855]
ENSG00000143479	1.87567	2.02465e-07	9.76863e-06	up	DYRK3	dual specificity tyrosine phosphorylation regulated kinase 3 [Source:HGNC Symbol;Acc:HGNC:3094]
ENSG00000178381	2.0756	1.07281e-05	0.000243302	up	ZFAND2A	zinc finger AN1-type containing 2A [Source:HGNC Symbol;Acc:HGNC:28073]
ENSG00000042429	1.3661	0.000611929	0.00570624	up	MED17	mediator complex subunit 17 [Source:HGNC Symbol;Acc:HGNC:2375]
ENSG00000171867	1.28683	4.13846e-05	0.000711709	up	PRNP	prion protein [Source:HGNC Symbol;Acc:HGNC:9449]
ENSG00000171860	1.5852	2.4804e-05	0.000474361	up	C3AR1	complement C3a receptor 1 [Source:HGNC Symbol;Acc:HGNC:1319]
ENSG00000124802	1.83484	7.06948e-05	0.00108384	up	EEF1E1	eukaryotic translation elongation factor 1 epsilon 1 [Source:HGNC Symbol;Acc:HGNC:3212]
ENSG00000131668	4.9676	1.20964e-05	0.000267884	up	BARX1	BARX homeobox 1 [Source:HGNC Symbol;Acc:HGNC:955]
ENSG00000069869	1.91152	1.4445e-07	7.43085e-06	up	NEDD4	neural precursor cell expressed, developmentally down-regulated 4, E3 ubiquitin protein ligase [Source:HGNC Symbol;Acc:HGNC:7727]
ENSG00000248323	3.92845	4.49193e-08	2.81105e-06	up	LUCAT1	lung cancer associated transcript 1 (non-protein coding) [Source:HGNC Symbol;Acc:HGNC:48498]
ENSG00000115816	1.51084	0.00893847	0.042035	up	CEBPZ	CCAAT/enhancer binding protein zeta [Source:HGNC Symbol;Acc:HGNC:24218]
ENSG00000151746	1.63458	0.000372715	0.00390683	up	BICD1	BICD cargo adaptor 1 [Source:HGNC Symbol;Acc:HGNC:1049]
ENSG00000169379	1.23843	0.00292517	0.0186554	up	ARL13B	ADP ribosylation factor like GTPase 13B [Source:HGNC Symbol;Acc:HGNC:25419]
ENSG00000140993	1.64576	0.00738696	0.0366469	up	TIGD7	tigger transposable element derived 7 [Source:HGNC Symbol;Acc:HGNC:18331]
ENSG00000111729	2.34277	7.29419e-07	2.83957e-05	up	CLEC4A	C-type lectin domain family 4 member A [Source:HGNC Symbol;Acc:HGNC:13257]
ENSG00000092969	2.20399	2.68722e-07	1.2437e-05	up	TGFB2	transforming growth factor beta 2 [Source:HGNC Symbol;Acc:HGNC:11768]
ENSG00000105889	2.51655	0.000306341	0.0033552	up	STEAP1B	STEAP family member 1B [Source:HGNC Symbol;Acc:HGNC:41907]
ENSG00000229754	2.36015	0.00155817	0.0116333	up	CXCR2P1	C-X-C motif chemokine receptor 2 pseudogene 1 [Source:HGNC Symbol;Acc:HGNC:6028]
ENSG00000102287	1.42524	0.00952649	0.0440906	up	GABRE	gamma-aminobutyric acid type A receptor epsilon subunit [Source:HGNC Symbol;Acc:HGNC:4085]
ENSG00000131507	1.01408	0.000577012	0.0054644	up	NDFIP1	Nedd4 family interacting protein 1 [Source:HGNC Symbol;Acc:HGNC:17592]
ENSG00000181458	2.01582	2.97698e-05	0.000548374	up	TMEM45A	transmembrane protein 45A [Source:HGNC Symbol;Acc:HGNC:25480]
ENSG00000163781	1.33031	0.00142447	0.0108856	up	TOPBP1	topoisomerase (DNA) II binding protein 1 [Source:HGNC Symbol;Acc:HGNC:17008]
ENSG00000182197	1.12582	0.00344087	0.0211099	up	EXT1	exostosin glycosyltransferase 1 [Source:HGNC Symbol;Acc:HGNC:3512]
ENSG00000188130	1.29195	0.000711583	0.00641185	up	MAPK12	mitogen-activated protein kinase 12 [Source:HGNC Symbol;Acc:HGNC:6874]
ENSG00000139734	1.5529	7.05679e-05	0.00108358	up	DIAPH3	diaphanous related formin 3 [Source:HGNC Symbol;Acc:HGNC:15480]
ENSG00000198612	1.39999	0.00206961	0.0144063	up	COPS8	COP9 signalosome subunit 8 [Source:HGNC Symbol;Acc:HGNC:24335]
ENSG00000120149	3.40919	2.12125e-09	2.47574e-07	up	MSX2	msh homeobox 2 [Source:HGNC Symbol;Acc:HGNC:7392]
ENSG00000101825	1.45232	0.000288901	0.00320701	up	MXRA5	matrix remodeling associated 5 [Source:HGNC Symbol;Acc:HGNC:7539]
ENSG00000124532	1.06534	0.00495521	0.027663	up	MRS2	MRS2, magnesium transporter [Source:HGNC Symbol;Acc:HGNC:13785]
ENSG00000129480	1.18969	0.00124675	0.00980404	up	DTD2	D-tyrosyl-tRNA deacylase 2 (putative) [Source:HGNC Symbol;Acc:HGNC:20277]
ENSG00000129484	1.21586	0.00187074	0.0133075	up	PARP2	poly(ADP-ribose) polymerase 2 [Source:HGNC Symbol;Acc:HGNC:272]
ENSG00000121481	1.16383	0.00190495	0.0135052	up	RNF2	ring finger protein 2 [Source:HGNC Symbol;Acc:HGNC:10061]
ENSG00000126709	2.08482	5.15401e-05	0.000845486	up	IFI6	interferon alpha inducible protein 6 [Source:HGNC Symbol;Acc:HGNC:4054]
ENSG00000177410	1.04347	0.00513622	0.028374	up	ZFAS1	ZNFX1 antisense RNA 1 [Source:HGNC Symbol;Acc:HGNC:33101]
ENSG00000159055	1.2364	1.13547e-05	0.000254195	up	MIS18A	MIS18 kinetochore protein A [Source:HGNC Symbol;Acc:HGNC:1286]
ENSG00000104524	1.72822	1.49666e-06	5.0914e-05	up	PYCR3	pyrroline-5-carboxylate reductase 3 [Source:HGNC Symbol;Acc:HGNC:25846]
ENSG00000145907	1.20568	0.000144812	0.00187957	up	G3BP1	G3BP stress granule assembly factor 1 [Source:HGNC Symbol;Acc:HGNC:30292]
ENSG00000095970	2.68615	2.00311e-07	9.70442e-06	up	TREM2	triggering receptor expressed on myeloid cells 2 [Source:HGNC Symbol;Acc:HGNC:17761]
ENSG00000132432	2.12358	0.000213584	0.00254219	up	SEC61G	Sec61 translocon gamma subunit [Source:HGNC Symbol;Acc:HGNC:18277]
ENSG00000069275	1.38197	0.00459279	0.0261655	up	NUCKS1	nuclear casein kinase and cyclin dependent kinase substrate 1 [Source:HGNC Symbol;Acc:HGNC:29923]
ENSG00000147679	1.28115	0.00220721	0.0151077	up	UTP23	UTP23, small subunit processome component [Source:HGNC Symbol;Acc:HGNC:28224]
ENSG00000132294	1.56375	0.00457528	0.0261212	up	EFR3A	EFR3 homolog A [Source:HGNC Symbol;Acc:HGNC:28970]
ENSG00000173145	1.60188	0.00297449	0.0189249	up	NOC3L	NOC3 like DNA replication regulator [Source:HGNC Symbol;Acc:HGNC:24034]
ENSG00000088766	1.81597	2.6593e-06	8.10359e-05	up	CRLS1	cardiolipin synthase 1 [Source:HGNC Symbol;Acc:HGNC:16148]
ENSG00000023734	1.05128	0.000253043	0.00288823	up	STRAP	serine/threonine kinase receptor associated protein [Source:HGNC Symbol;Acc:HGNC:30796]
ENSG00000107201	2.0435	0.000162461	0.00205007	up	DDX58	DExD/H-box helicase 58 [Source:HGNC Symbol;Acc:HGNC:19102]
ENSG00000143384	1.16607	0.00625447	0.0326755	up	MCL1	MCL1, BCL2 family apoptosis regulator [Source:HGNC Symbol;Acc:HGNC:6943]
ENSG00000169504	1.37876	0.00449319	0.0258162	up	CLIC4	chloride intracellular channel 4 [Source:HGNC Symbol;Acc:HGNC:13518]
ENSG00000114107	1.72652	0.00790954	0.0384993	up	CEP70	centrosomal protein 70 [Source:HGNC Symbol;Acc:HGNC:29972]
ENSG00000163599	1.51098	0.00170529	0.0124577	up	CTLA4	cytotoxic T-lymphocyte associated protein 4 [Source:HGNC Symbol;Acc:HGNC:2505]
ENSG00000166415	3.02334	7.72749e-06	0.000186267	up	WDR72	WD repeat domain 72 [Source:HGNC Symbol;Acc:HGNC:26790]
ENSG00000136982	1.66587	2.74035e-06	8.27373e-05	up	DSCC1	DNA replication and sister chromatid cohesion 1 [Source:HGNC Symbol;Acc:HGNC:24453]
ENSG00000058085	3.67428	2.16728e-12	6.95604e-10	up	LAMC2	laminin subunit gamma 2 [Source:HGNC Symbol;Acc:HGNC:6493]
ENSG00000164815	1.60423	0.00159834	0.0118553	up	ORC5	origin recognition complex subunit 5 [Source:HGNC Symbol;Acc:HGNC:8491]
ENSG00000151849	1.57413	0.000118608	0.00161395	up	CENPJ	centromere protein J [Source:HGNC Symbol;Acc:HGNC:17272]
ENSG00000143226	1.76754	4.1327e-05	0.000711547	up	FCGR2A	Fc fragment of IgG receptor IIa [Source:HGNC Symbol;Acc:HGNC:3616]
ENSG00000115761	1.37302	0.000248004	0.00284833	up	NOL10	nucleolar protein 10 [Source:HGNC Symbol;Acc:HGNC:25862]
ENSG00000165140	1.84634	0.00467817	0.0264732	up	FBP1	fructose-bisphosphatase 1 [Source:HGNC Symbol;Acc:HGNC:3606]
ENSG00000090530	1.71607	0.00793543	0.0385953	up	P3H2	prolyl 3-hydroxylase 2 [Source:HGNC Symbol;Acc:HGNC:19317]
ENSG00000197603	1.13502	0.0101354	0.0462992	up	C5orf42	chromosome 5 open reading frame 42 [Source:HGNC Symbol;Acc:HGNC:25801]
ENSG00000123989	1.15649	0.00275351	0.0178353	up	CHPF	chondroitin polymerizing factor [Source:HGNC Symbol;Acc:HGNC:24291]
ENSG00000163923	1.34767	0.0040563	0.0239023	up	RPL39L	ribosomal protein L39 like [Source:HGNC Symbol;Acc:HGNC:17094]
ENSG00000136518	1.81857	5.32064e-07	2.18205e-05	up	ACTL6A	actin like 6A [Source:HGNC Symbol;Acc:HGNC:24124]
ENSG00000136514	1.69384	0.000955595	0.00806655	up	RTP4	receptor transporter protein 4 [Source:HGNC Symbol;Acc:HGNC:23992]
ENSG00000084073	1.71802	0.00113506	0.0091349	up	ZMPSTE24	zinc metallopeptidase STE24 [Source:HGNC Symbol;Acc:HGNC:12877]
ENSG00000165806	1.11071	0.00043051	0.00434899	up	CASP7	caspase 7 [Source:HGNC Symbol;Acc:HGNC:1508]
ENSG00000276043	1.82046	1.78964e-10	3.0546e-08	up	UHRF1	ubiquitin like with PHD and ring finger domains 1 [Source:HGNC Symbol;Acc:HGNC:12556]
ENSG00000198826	1.68748	0.000951232	0.00803202	up	ARHGAP11A	Rho GTPase activating protein 11A [Source:HGNC Symbol;Acc:HGNC:15783]
ENSG00000204262	2.03237	1.69648e-07	8.54842e-06	up	COL5A2	collagen type V alpha 2 chain [Source:HGNC Symbol;Acc:HGNC:2210]
ENSG00000204267	1.12851	0.00542787	0.0295062	up	TAP2	transporter 2, ATP binding cassette subfamily B member [Source:HGNC Symbol;Acc:HGNC:44]
ENSG00000268104	2.37049	0.00898433	0.0422032	up	SLC6A14	solute carrier family 6 member 14 [Source:HGNC Symbol;Acc:HGNC:11047]
ENSG00000170312	2.06402	3.32188e-05	0.000595559	up	CDK1	cyclin dependent kinase 1 [Source:HGNC Symbol;Acc:HGNC:1722]
ENSG00000129315	1.30705	0.00216465	0.0149062	up	CCNT1	cyclin T1 [Source:HGNC Symbol;Acc:HGNC:1599]
ENSG00000144840	1.27215	0.00391353	0.0232272	up	RABL3	RAB, member of RAS oncogene family like 3 [Source:HGNC Symbol;Acc:HGNC:18072]
ENSG00000131979	1.36873	8.04423e-05	0.00119761	up	GCH1	GTP cyclohydrolase 1 [Source:HGNC Symbol;Acc:HGNC:4193]
ENSG00000149177	1.17706	0.00110244	0.00895292	up	PTPRJ	protein tyrosine phosphatase, receptor type J [Source:HGNC Symbol;Acc:HGNC:9673]
ENSG00000186432	1.04605	0.00987273	0.0453237	up	KPNA4	karyopherin subunit alpha 4 [Source:HGNC Symbol;Acc:HGNC:6397]
ENSG00000112031	1.04364	0.0106321	0.0480013	up	MTRF1L	mitochondrial translational release factor 1 like [Source:HGNC Symbol;Acc:HGNC:21051]
ENSG00000067992	1.36272	0.00069535	0.00629632	up	PDK3	pyruvate dehydrogenase kinase 3 [Source:HGNC Symbol;Acc:HGNC:8811]
ENSG00000196712	1.25047	0.00148469	0.0112266	up	NF1	neurofibromin 1 [Source:HGNC Symbol;Acc:HGNC:7765]
ENSG00000103978	1.01522	0.000982488	0.00822304	up	TMEM87A	transmembrane protein 87A [Source:HGNC Symbol;Acc:HGNC:24522]
ENSG00000076382	1.64768	3.47174e-07	1.53693e-05	up	SPAG5	sperm associated antigen 5 [Source:HGNC Symbol;Acc:HGNC:13452]
ENSG00000123213	1.27488	1.20496e-06	4.23067e-05	up	NLN	neurolysin [Source:HGNC Symbol;Acc:HGNC:16058]
ENSG00000123219	1.82608	0.00491034	0.0274555	up	CENPK	centromere protein K [Source:HGNC Symbol;Acc:HGNC:29479]
ENSG00000251201	2.52041	0.00704165	0.0354037	up	TMED7-TICAM2	TMED7-TICAM2 readthrough [Source:HGNC Symbol;Acc:HGNC:33945]
ENSG00000162892	3.40131	1.19786e-05	0.000265965	up	IL24	interleukin 24 [Source:HGNC Symbol;Acc:HGNC:11346]
ENSG00000092853	2.31845	3.23747e-05	0.000584685	up	CLSPN	claspin [Source:HGNC Symbol;Acc:HGNC:19715]
ENSG00000004897	1.60293	0.00155752	0.0116314	up	CDC27	cell division cycle 27 [Source:HGNC Symbol;Acc:HGNC:1728]
ENSG00000198901	1.35233	8.14512e-06	0.000193959	up	PRC1	protein regulator of cytokinesis 1 [Source:HGNC Symbol;Acc:HGNC:9341]
ENSG00000198900	1.09215	0.00101332	0.0084025	up	TOP1	topoisomerase (DNA) I [Source:HGNC Symbol;Acc:HGNC:11986]
ENSG00000128422	2.07618	0.0055095	0.029823	up	KRT17	keratin 17 [Source:HGNC Symbol;Acc:HGNC:6427]
ENSG00000183856	1.2683	0.000245764	0.002827	up	IQGAP3	IQ motif containing GTPase activating protein 3 [Source:HGNC Symbol;Acc:HGNC:20669]
ENSG00000124225	1.96496	1.23892e-05	0.000272802	up	PMEPA1	prostate transmembrane protein, androgen induced 1 [Source:HGNC Symbol;Acc:HGNC:14107]
ENSG00000124224	1.04041	0.00878792	0.0415649	up	PPP4R1L	protein phosphatase 4 regulatory subunit 1 like (pseudogene) [Source:HGNC Symbol;Acc:HGNC:15755]
ENSG00000133131	1.29465	0.000637932	0.00588835	up	MORC4	MORC family CW-type zinc finger 4 [Source:HGNC Symbol;Acc:HGNC:23485]
ENSG00000083642	1.21836	0.00877297	0.0415142	up	PDS5B	PDS5 cohesin associated factor B [Source:HGNC Symbol;Acc:HGNC:20418]
ENSG00000148229	1.13837	0.000511432	0.0049758	up	POLE3	DNA polymerase epsilon 3, accessory subunit [Source:HGNC Symbol;Acc:HGNC:13546]
ENSG00000080345	1.81687	0.00838988	0.0401984	up	RIF1	replication timing regulatory factor 1 [Source:HGNC Symbol;Acc:HGNC:23207]
ENSG00000133048	1.68289	2.64131e-07	1.22823e-05	up	CHI3L1	chitinase 3 like 1 [Source:HGNC Symbol;Acc:HGNC:1932]
ENSG00000067248	1.17864	0.00555736	0.0300317	up	DHX29	DExH-box helicase 29 [Source:HGNC Symbol;Acc:HGNC:15815]
ENSG00000261236	1.3916	1.5572e-06	5.2791e-05	up	BOP1	block of proliferation 1 [Source:HGNC Symbol;Acc:HGNC:15519]
ENSG00000181104	1.16889	0.000946065	0.00800442	up	F2R	coagulation factor II thrombin receptor [Source:HGNC Symbol;Acc:HGNC:3537]
ENSG00000189376	1.1927	1.84439e-06	5.98473e-05	up	C8orf76	chromosome 8 open reading frame 76 [Source:HGNC Symbol;Acc:HGNC:25924]
ENSG00000049449	1.73751	3.7475e-08	2.42667e-06	up	RCN1	reticulocalbin 1 [Source:HGNC Symbol;Acc:HGNC:9934]
ENSG00000185803	1.23701	3.96545e-05	0.000687967	up	SLC52A2	solute carrier family 52 member 2 [Source:HGNC Symbol;Acc:HGNC:30224]
ENSG00000162702	1.99038	4.38746e-05	0.000744985	up	ZNF281	zinc finger protein 281 [Source:HGNC Symbol;Acc:HGNC:13075]
ENSG00000114554	1.47983	9.46571e-07	3.50694e-05	up	PLXNA1	plexin A1 [Source:HGNC Symbol;Acc:HGNC:9099]
ENSG00000168246	1.19033	1.90731e-06	6.14838e-05	up	UBTD2	ubiquitin domain containing 2 [Source:HGNC Symbol;Acc:HGNC:24463]
ENSG00000164466	1.14878	0.000511417	0.0049758	up	SFXN1	sideroflexin 1 [Source:HGNC Symbol;Acc:HGNC:16085]
ENSG00000100567	1.56693	3.29199e-05	0.000591277	up	PSMA3	proteasome subunit alpha 3 [Source:HGNC Symbol;Acc:HGNC:9532]
ENSG00000104951	1.58888	0.00882548	0.0416656	up	IL4I1	interleukin 4 induced 1 [Source:HGNC Symbol;Acc:HGNC:19094]
ENSG00000152620	1.17308	0.00858612	0.0408987	up	NADK2	NAD kinase 2, mitochondrial [Source:HGNC Symbol;Acc:HGNC:26404]
ENSG00000106397	1.21655	0.00119175	0.00948775	up	PLOD3	procollagen-lysine,2-oxoglutarate 5-dioxygenase 3 [Source:HGNC Symbol;Acc:HGNC:9083]
ENSG00000143674	1.40087	0.00529537	0.0290257	up	MAP3K21	mitogen-activated protein kinase kinase kinase 21 [Source:HGNC Symbol;Acc:HGNC:29798]
ENSG00000024048	1.14693	0.00672925	0.0342797	up	UBR2	ubiquitin protein ligase E3 component n-recognin 2 [Source:HGNC Symbol;Acc:HGNC:21289]
ENSG00000129636	1.25359	0.00451797	0.0259041	up	ITFG1	integrin alpha FG-GAP repeat containing 1 [Source:HGNC Symbol;Acc:HGNC:30697]
ENSG00000165476	1.34991	9.12401e-05	0.00131293	up	REEP3	receptor accessory protein 3 [Source:HGNC Symbol;Acc:HGNC:23711]
ENSG00000011426	2.32779	4.72186e-05	0.000788614	up	ANLN	anillin actin binding protein [Source:HGNC Symbol;Acc:HGNC:14082]
ENSG00000011422	1.88294	0.000349871	0.00371485	up	PLAUR	plasminogen activator, urokinase receptor [Source:HGNC Symbol;Acc:HGNC:9053]
ENSG00000128585	1.12126	0.00501101	0.0279021	up	MKLN1	muskelin 1 [Source:HGNC Symbol;Acc:HGNC:7109]
ENSG00000058056	1.06099	0.010066	0.0460519	up	USP13	ubiquitin specific peptidase 13 (isopeptidase T-3) [Source:HGNC Symbol;Acc:HGNC:12611]
ENSG00000075420	2.19645	7.57604e-09	6.92586e-07	up	FNDC3B	fibronectin type III domain containing 3B [Source:HGNC Symbol;Acc:HGNC:24670]
ENSG00000231607	1.58208	0.00862389	0.041019	up	DLEU2	deleted in lymphocytic leukemia 2 (non-protein coding) [Source:HGNC Symbol;Acc:HGNC:13748]
ENSG00000135047	1.84973	3.59031e-06	0.000101839	up	CTSL	cathepsin L [Source:HGNC Symbol;Acc:HGNC:2537]
ENSG00000115919	3.7249	1.07869e-05	0.000244074	up	KYNU	kynureninase [Source:HGNC Symbol;Acc:HGNC:6469]
ENSG00000153989	1.52228	9.26305e-05	0.00132841	up	NUS1	NUS1 dehydrodolichyl diphosphate synthase subunit [Source:HGNC Symbol;Acc:HGNC:21042]
ENSG00000099953	4.38337	2.63829e-16	2.51302e-13	up	MMP11	matrix metallopeptidase 11 [Source:HGNC Symbol;Acc:HGNC:7157]
ENSG00000113407	1.09676	0.00827587	0.0398256	up	TARS	threonyl-tRNA synthetase [Source:HGNC Symbol;Acc:HGNC:11572]
ENSG00000089050	1.22673	0.00093149	0.00789921	up	RBBP9	RB binding protein 9, serine hydrolase [Source:HGNC Symbol;Acc:HGNC:9892]
ENSG00000111802	1.31293	1.7442e-05	0.000360917	up	TDP2	tyrosyl-DNA phosphodiesterase 2 [Source:HGNC Symbol;Acc:HGNC:17768]
ENSG00000110172	1.67966	0.000767488	0.00681219	up	CHORDC1	cysteine and histidine rich domain containing 1 [Source:HGNC Symbol;Acc:HGNC:14525]
ENSG00000134057	1.66944	3.66311e-07	1.6072e-05	up	CCNB1	cyclin B1 [Source:HGNC Symbol;Acc:HGNC:1579]
ENSG00000131263	1.46491	4.72863e-05	0.000789299	up	RLIM	ring finger protein, LIM domain interacting [Source:HGNC Symbol;Acc:HGNC:13429]
ENSG00000149485	1.83446	2.67604e-06	8.12944e-05	up	FADS1	fatty acid desaturase 1 [Source:HGNC Symbol;Acc:HGNC:3574]
ENSG00000114450	1.4729	2.27079e-05	0.000442586	up	GNB4	G protein subunit beta 4 [Source:HGNC Symbol;Acc:HGNC:20731]
ENSG00000115271	1.52515	0.000739374	0.00659584	up	GCA	grancalcin [Source:HGNC Symbol;Acc:HGNC:15990]
ENSG00000128408	1.88081	0.000303799	0.00333342	up	RIBC2	RIB43A domain with coiled-coils 2 [Source:HGNC Symbol;Acc:HGNC:13241]
ENSG00000183665	1.22799	1.42791e-06	4.88e-05	up	TRMT12	tRNA methyltransferase 12 homolog [Source:HGNC Symbol;Acc:HGNC:26091]
ENSG00000104147	1.86403	5.76402e-11	1.16575e-08	up	OIP5	Opa interacting protein 5 [Source:HGNC Symbol;Acc:HGNC:20300]
ENSG00000164237	1.33898	0.00847689	0.0405222	up	CMBL	carboxymethylenebutenolidase homolog [Source:HGNC Symbol;Acc:HGNC:25090]
ENSG00000100714	1.03371	0.000232924	0.00272064	up	MTHFD1	methylenetetrahydrofolate dehydrogenase, cyclohydrolase and formyltetrahydrofolate synthetase 1 [Source:HGNC Symbol;Acc:HGNC:7432]
ENSG00000243742	3.37777	6.95787e-09	6.42037e-07	up	RPLP0P2	ribosomal protein lateral stalk subunit P0 pseudogene 2 [Source:HGNC Symbol;Acc:HGNC:17960]
ENSG00000226887	1.56656	0.00339534	0.0209044	up	ERVMER34-1	endogenous retrovirus group MER34 member 1, envelope [Source:HGNC Symbol;Acc:HGNC:42970]
ENSG00000123908	1.10714	0.000565646	0.0053792	up	AGO2	argonaute 2, RISC catalytic component [Source:HGNC Symbol;Acc:HGNC:3263]
ENSG00000118873	1.16459	0.00392216	0.023265	up	RAB3GAP2	RAB3 GTPase activating non-catalytic protein subunit 2 [Source:HGNC Symbol;Acc:HGNC:17168]
ENSG00000067704	1.15239	0.00932273	0.0433516	up	IARS2	isoleucyl-tRNA synthetase 2, mitochondrial [Source:HGNC Symbol;Acc:HGNC:29685]
ENSG00000154582	1.23387	0.000559949	0.00533705	up	ELOC	elongin C [Source:HGNC Symbol;Acc:HGNC:11617]
ENSG00000272872	2.51758	5.67596e-05	0.000910869	up	AP000525.1	-
ENSG00000154059	1.22943	0.00164222	0.012098	up	IMPACT	impact RWD domain protein [Source:HGNC Symbol;Acc:HGNC:20387]
ENSG00000259357	1.76114	2.70744e-06	8.19951e-05	up	AL590133.2	-
ENSG00000087053	1.34083	0.00174784	0.012701	up	MTMR2	myotubularin related protein 2 [Source:HGNC Symbol;Acc:HGNC:7450]
ENSG00000075218	1.4357	1.25765e-06	4.3948e-05	up	GTSE1	G2 and S-phase expressed 1 [Source:HGNC Symbol;Acc:HGNC:13698]
ENSG00000171448	1.46762	0.00775758	0.03795	up	ZBTB26	zinc finger and BTB domain containing 26 [Source:HGNC Symbol;Acc:HGNC:23383]
ENSG00000065615	1.26291	0.00233345	0.0157745	up	CYB5R4	cytochrome b5 reductase 4 [Source:HGNC Symbol;Acc:HGNC:20147]
ENSG00000147536	2.06144	7.52804e-05	0.00113644	up	GINS4	GINS complex subunit 4 [Source:HGNC Symbol;Acc:HGNC:28226]
ENSG00000086827	1.34509	0.00303627	0.0192269	up	ZW10	zw10 kinetochore protein [Source:HGNC Symbol;Acc:HGNC:13194]
ENSG00000116285	1.25305	0.00273001	0.0177286	up	ERRFI1	ERBB receptor feedback inhibitor 1 [Source:HGNC Symbol;Acc:HGNC:18185]
ENSG00000213066	1.53767	0.00192321	0.0136085	up	FGFR1OP	FGFR1 oncogene partner [Source:HGNC Symbol;Acc:HGNC:17012]
ENSG00000066855	1.19016	0.000198091	0.00240314	up	MTFR1	mitochondrial fission regulator 1 [Source:HGNC Symbol;Acc:HGNC:29510]
ENSG00000232119	1.51406	0.000132902	0.00176137	up	MCTS1	MCTS1, re-initiation and release factor [Source:HGNC Symbol;Acc:HGNC:23357]
ENSG00000086598	1.10027	0.00680685	0.0345645	up	TMED2	transmembrane p24 trafficking protein 2 [Source:HGNC Symbol;Acc:HGNC:16996]
ENSG00000026103	1.16998	0.000158348	0.00201215	up	FAS	Fas cell surface death receptor [Source:HGNC Symbol;Acc:HGNC:11920]
ENSG00000113615	1.08199	0.00690636	0.0349496	up	SEC24A	SEC24 homolog A, COPII coat complex component [Source:HGNC Symbol;Acc:HGNC:10703]
ENSG00000065150	1.06347	0.00237342	0.0159896	up	IPO5	importin 5 [Source:HGNC Symbol;Acc:HGNC:6402]
ENSG00000151967	1.45259	0.00275595	0.0178421	up	SCHIP1	schwannomin interacting protein 1 [Source:HGNC Symbol;Acc:HGNC:15678]
ENSG00000185515	1.11037	0.0086976	0.0412434	up	BRCC3	BRCA1/BRCA2-containing complex subunit 3 [Source:HGNC Symbol;Acc:HGNC:24185]
ENSG00000160326	1.65308	0.0025099	0.0166582	up	SLC2A6	solute carrier family 2 member 6 [Source:HGNC Symbol;Acc:HGNC:11011]
ENSG00000163808	1.45905	0.0032185	0.0200498	up	KIF15	kinesin family member 15 [Source:HGNC Symbol;Acc:HGNC:17273]
ENSG00000121039	1.3676	0.0111454	0.0496756	up	RDH10	retinol dehydrogenase 10 [Source:HGNC Symbol;Acc:HGNC:19975]
ENSG00000086200	1.35618	0.000404128	0.00416077	up	IPO11	importin 11 [Source:HGNC Symbol;Acc:HGNC:20628]
ENSG00000175063	2.03392	1.19434e-08	1.00189e-06	up	UBE2C	ubiquitin conjugating enzyme E2 C [Source:HGNC Symbol;Acc:HGNC:15937]
ENSG00000102755	1.38652	8.62665e-06	0.000203294	up	FLT1	fms related tyrosine kinase 1 [Source:HGNC Symbol;Acc:HGNC:3763]
ENSG00000172331	1.66481	1.24723e-05	0.000273613	up	BPGM	bisphosphoglycerate mutase [Source:HGNC Symbol;Acc:HGNC:1093]
ENSG00000078237	1.58758	0.000825908	0.0072003	up	TIGAR	TP53 induced glycolysis regulatory phosphatase [Source:HGNC Symbol;Acc:HGNC:1185]
ENSG00000108010	1.22808	0.000221653	0.00261171	up	GLRX3	glutaredoxin 3 [Source:HGNC Symbol;Acc:HGNC:15987]
ENSG00000138668	1.32788	0.00619167	0.0324854	up	HNRNPD	heterogeneous nuclear ribonucleoprotein D [Source:HGNC Symbol;Acc:HGNC:5036]
ENSG00000149968	7.96319	4.2577e-18	6.48886e-15	up	MMP3	matrix metallopeptidase 3 [Source:HGNC Symbol;Acc:HGNC:7173]
ENSG00000101474	1.14673	0.00186983	0.0133041	up	APMAP	adipocyte plasma membrane associated protein [Source:HGNC Symbol;Acc:HGNC:13238]
ENSG00000137868	2.01367	0.000947029	0.00800798	up	STRA6	stimulated by retinoic acid 6 [Source:HGNC Symbol;Acc:HGNC:30650]
ENSG00000085274	3.27746	0.00409396	0.0240019	up	MYNN	myoneurin [Source:HGNC Symbol;Acc:HGNC:14955]
ENSG00000104643	1.22645	0.00463814	0.0263425	up	MTMR9	myotubularin related protein 9 [Source:HGNC Symbol;Acc:HGNC:14596]
ENSG00000182963	1.46417	0.000248993	0.0028567	up	GJC1	gap junction protein gamma 1 [Source:HGNC Symbol;Acc:HGNC:4280]
ENSG00000156795	1.54324	2.56513e-07	1.20037e-05	up	WDYHV1	WDYHV motif containing 1 [Source:HGNC Symbol;Acc:HGNC:25490]
ENSG00000123130	1.27748	1.14547e-07	6.12741e-06	up	ACOT9	acyl-CoA thioesterase 9 [Source:HGNC Symbol;Acc:HGNC:17152]
ENSG00000262406	5.70928	3.78839e-23	1.86439e-19	up	MMP12	matrix metallopeptidase 12 [Source:HGNC Symbol;Acc:HGNC:7158]
ENSG00000142549	1.84703	0.00571659	0.0306129	up	IGLON5	IgLON family member 5 [Source:HGNC Symbol;Acc:HGNC:34550]
ENSG00000163755	1.24428	0.00758856	0.0374217	up	HPS3	HPS3, biogenesis of lysosomal organelles complex 2 subunit 1 [Source:HGNC Symbol;Acc:HGNC:15597]
ENSG00000115163	1.70911	0.000193639	0.00236565	up	CENPA	centromere protein A [Source:HGNC Symbol;Acc:HGNC:1851]
ENSG00000159322	1.11267	5.3885e-05	0.00087328	up	ADPGK	ADP dependent glucokinase [Source:HGNC Symbol;Acc:HGNC:25250]
ENSG00000231683	4.52564	0.0066295	0.0339441	up	AL033397.1	-
ENSG00000134970	1.56921	0.00444754	0.0255998	up	TMED7	transmembrane p24 trafficking protein 7 [Source:HGNC Symbol;Acc:HGNC:24253]
ENSG00000177119	1.24524	0.000866853	0.00748871	up	ANO6	anoctamin 6 [Source:HGNC Symbol;Acc:HGNC:25240]
ENSG00000133169	4.74103	0.00277793	0.0179172	up	BEX1	brain expressed X-linked 1 [Source:HGNC Symbol;Acc:HGNC:1036]
ENSG00000005893	1.12555	0.000436591	0.0043879	up	LAMP2	lysosomal associated membrane protein 2 [Source:HGNC Symbol;Acc:HGNC:6501]
ENSG00000147874	1.62238	0.00944485	0.0437883	up	HAUS6	HAUS augmin like complex subunit 6 [Source:HGNC Symbol;Acc:HGNC:25948]
ENSG00000180817	1.04112	0.00606448	0.0320115	up	PPA1	pyrophosphatase (inorganic) 1 [Source:HGNC Symbol;Acc:HGNC:9226]
ENSG00000061918	1.37615	4.6662e-05	0.000780201	up	GUCY1B3	guanylate cyclase 1 soluble subunit beta [Source:HGNC Symbol;Acc:HGNC:4687]
ENSG00000145736	1.32995	0.00182243	0.0130772	up	GTF2H2	general transcription factor IIH subunit 2 [Source:HGNC Symbol;Acc:HGNC:4656]
ENSG00000116679	1.75231	0.000388611	0.00403617	up	IVNS1ABP	influenza virus NS1A binding protein [Source:HGNC Symbol;Acc:HGNC:16951]
ENSG00000144061	1.69217	0.00833	0.0400078	up	NPHP1	nephrocystin 1 [Source:HGNC Symbol;Acc:HGNC:7905]
ENSG00000136897	1.51891	0.00164253	0.012098	up	MRPL50	mitochondrial ribosomal protein L50 [Source:HGNC Symbol;Acc:HGNC:16654]
ENSG00000065328	2.60884	1.35475e-05	0.000292634	up	MCM10	minichromosome maintenance 10 replication initiation factor [Source:HGNC Symbol;Acc:HGNC:18043]
ENSG00000064989	1.27356	0.000163242	0.00205816	up	CALCRL	calcitonin receptor like receptor [Source:HGNC Symbol;Acc:HGNC:16709]
ENSG00000131153	1.86921	1.11196e-08	9.48282e-07	up	GINS2	GINS complex subunit 2 [Source:HGNC Symbol;Acc:HGNC:24575]
ENSG00000143924	1.60658	0.00120924	0.00958563	up	EML4	echinoderm microtubule associated protein like 4 [Source:HGNC Symbol;Acc:HGNC:1316]
ENSG00000180773	1.67734	0.00215168	0.0148585	up	SLC36A4	solute carrier family 36 member 4 [Source:HGNC Symbol;Acc:HGNC:19660]
ENSG00000115414	1.72057	0.00104361	0.00858139	up	FN1	fibronectin 1 [Source:HGNC Symbol;Acc:HGNC:3778]
ENSG00000115415	1.8435	2.20579e-05	0.000431914	up	STAT1	signal transducer and activator of transcription 1 [Source:HGNC Symbol;Acc:HGNC:11362]
ENSG00000115419	1.50035	0.000969995	0.0081463	up	GLS	glutaminase [Source:HGNC Symbol;Acc:HGNC:4331]
ENSG00000105011	1.28289	2.33267e-05	0.000451369	up	ASF1B	anti-silencing function 1B histone chaperone [Source:HGNC Symbol;Acc:HGNC:20996]
ENSG00000146350	1.68176	0.00232979	0.0157604	up	TBC1D32	TBC1 domain family member 32 [Source:HGNC Symbol;Acc:HGNC:21485]
ENSG00000227036	1.27853	0.0107792	0.0484826	up	LINC00511	long intergenic non-protein coding RNA 511 [Source:HGNC Symbol;Acc:HGNC:43564]
ENSG00000181163	1.08839	0.00734087	0.0364915	up	NPM1	nucleophosmin [Source:HGNC Symbol;Acc:HGNC:7910]
ENSG00000102931	1.19893	0.000109385	0.00150984	up	ARL2BP	ADP ribosylation factor like GTPase 2 binding protein [Source:HGNC Symbol;Acc:HGNC:17146]
ENSG00000203760	1.77875	1.8191e-08	1.40613e-06	up	CENPW	centromere protein W [Source:HGNC Symbol;Acc:HGNC:21488]
ENSG00000163389	1.48975	0.00390844	0.0232023	up	POGLUT1	protein O-glucosyltransferase 1 [Source:HGNC Symbol;Acc:HGNC:22954]
ENSG00000105821	1.8428	0.00150624	0.0113517	up	DNAJC2	DnaJ heat shock protein family (Hsp40) member C2 [Source:HGNC Symbol;Acc:HGNC:13192]
ENSG00000158869	1.55183	0.0007571	0.00672958	up	FCER1G	Fc fragment of IgE receptor Ig [Source:HGNC Symbol;Acc:HGNC:3611]
ENSG00000106819	2.49362	0.00215634	0.0148733	up	ASPN	asporin [Source:HGNC Symbol;Acc:HGNC:14872]
ENSG00000171224	1.14511	0.00866902	0.0411674	up	C10orf35	chromosome 10 open reading frame 35 [Source:HGNC Symbol;Acc:HGNC:23519]
ENSG00000136492	2.52272	8.16742e-05	0.00120925	up	BRIP1	BRCA1 interacting protein C-terminal helicase 1 [Source:HGNC Symbol;Acc:HGNC:20473]
ENSG00000138160	1.82175	0.00154388	0.0115506	up	KIF11	kinesin family member 11 [Source:HGNC Symbol;Acc:HGNC:6388]
ENSG00000035499	2.51589	7.3073e-08	4.27267e-06	up	DEPDC1B	DEP domain containing 1B [Source:HGNC Symbol;Acc:HGNC:24902]
ENSG00000180340	1.55646	0.00103148	0.00849704	up	FZD2	frizzled class receptor 2 [Source:HGNC Symbol;Acc:HGNC:4040]
ENSG00000170903	1.18553	0.0083597	0.040108	up	MSANTD4	Myb/SANT DNA binding domain containing 4 with coiled-coils [Source:HGNC Symbol;Acc:HGNC:29383]
ENSG00000184220	1.51528	8.75327e-07	3.27544e-05	up	CMSS1	cms1 ribosomal small subunit homolog (yeast) [Source:HGNC Symbol;Acc:HGNC:28666]
ENSG00000181610	1.02511	1.32636e-05	0.000287764	up	MRPS23	mitochondrial ribosomal protein S23 [Source:HGNC Symbol;Acc:HGNC:14509]
ENSG00000135114	1.97073	0.0048418	0.0271513	up	OASL	2'-5'-oligoadenylate synthetase like [Source:HGNC Symbol;Acc:HGNC:8090]
ENSG00000135111	1.38722	3.72732e-05	0.000652789	up	TBX3	T-box 3 [Source:HGNC Symbol;Acc:HGNC:11602]
ENSG00000165029	1.48844	0.000886187	0.00761053	up	ABCA1	ATP binding cassette subfamily A member 1 [Source:HGNC Symbol;Acc:HGNC:29]
ENSG00000101361	1.10669	3.42516e-05	0.00061085	up	NOP56	NOP56 ribonucleoprotein [Source:HGNC Symbol;Acc:HGNC:15911]
ENSG00000101367	1.34527	6.36624e-06	0.000160215	up	MAPRE1	microtubule associated protein RP/EB family member 1 [Source:HGNC Symbol;Acc:HGNC:6890]
ENSG00000229526	2.58898	0.00029101	0.003228	up	KRT16P4	keratin 16 pseudogene 4 [Source:HGNC Symbol;Acc:HGNC:37809]
ENSG00000217128	1.32198	0.00242858	0.0162869	up	FNIP1	folliculin interacting protein 1 [Source:HGNC Symbol;Acc:HGNC:29418]
ENSG00000156170	1.44282	0.000122802	0.00166106	up	NDUFAF6	NADH:ubiquinone oxidoreductase complex assembly factor 6 [Source:HGNC Symbol;Acc:HGNC:28625]
ENSG00000126953	1.60435	1.12174e-06	4.01295e-05	up	TIMM8A	translocase of inner mitochondrial membrane 8A [Source:HGNC Symbol;Acc:HGNC:11817]
ENSG00000101166	1.41903	0.000429109	0.00433929	up	PRELID3B	PRELI domain containing 3B [Source:HGNC Symbol;Acc:HGNC:15892]
ENSG00000222041	1.14358	0.00816557	0.0394428	up	CYTOR	cytoskeleton regulator RNA [Source:HGNC Symbol;Acc:HGNC:28717]
ENSG00000163882	1.1157	1.93329e-07	9.46705e-06	up	POLR2H	RNA polymerase II subunit H [Source:HGNC Symbol;Acc:HGNC:9195]
ENSG00000084444	1.23571	0.0003544	0.00375753	up	FAM234B	family with sequence similarity 234 member B [Source:HGNC Symbol;Acc:HGNC:29288]
ENSG00000174106	1.24331	0.00058726	0.0055313	up	LEMD3	LEM domain containing 3 [Source:HGNC Symbol;Acc:HGNC:28887]
ENSG00000123094	1.85028	4.60372e-05	0.00077194	up	RASSF8	Ras association domain family member 8 [Source:HGNC Symbol;Acc:HGNC:13232]
ENSG00000129292	1.3792	0.00222371	0.0151854	up	PHF20L1	PHD finger protein 20-like 1 [Source:HGNC Symbol;Acc:HGNC:24280]
ENSG00000174953	1.66391	0.00161668	0.0119582	up	DHX36	DEAH-box helicase 36 [Source:HGNC Symbol;Acc:HGNC:14410]
ENSG00000081870	1.36173	0.00900966	0.0422524	up	HSPB11	heat shock protein family B (small) member 11 [Source:HGNC Symbol;Acc:HGNC:25019]
ENSG00000120370	1.09261	0.00732141	0.0364503	up	GORAB	golgin, RAB6 interacting [Source:HGNC Symbol;Acc:HGNC:25676]
ENSG00000197860	1.63628	0.00122337	0.00967137	up	SGTB	small glutamine rich tetratricopeptide repeat containing beta [Source:HGNC Symbol;Acc:HGNC:23567]
ENSG00000175606	1.38546	0.000133817	0.00177031	up	TMEM70	transmembrane protein 70 [Source:HGNC Symbol;Acc:HGNC:26050]
ENSG00000047932	1.54319	0.000634717	0.00587521	up	GOPC	golgi associated PDZ and coiled-coil motif containing [Source:HGNC Symbol;Acc:HGNC:17643]
ENSG00000108094	1.39415	0.00251879	0.0166882	up	CUL2	cullin 2 [Source:HGNC Symbol;Acc:HGNC:2552]
ENSG00000146433	1.10982	4.26668e-05	0.000729926	up	TMEM181	transmembrane protein 181 [Source:HGNC Symbol;Acc:HGNC:20958]
ENSG00000115866	1.07661	0.000129103	0.00172153	up	DARS	aspartyl-tRNA synthetase [Source:HGNC Symbol;Acc:HGNC:2678]
ENSG00000275302	2.33044	4.52853e-06	0.00012279	up	CCL4	C-C motif chemokine ligand 4 [Source:HGNC Symbol;Acc:HGNC:10630]
ENSG00000229807	3.03233	0.0050937	0.0282348	up	XIST	X inactive specific transcript (non-protein coding) [Source:HGNC Symbol;Acc:HGNC:12810]
ENSG00000181381	2.49333	1.90366e-06	6.14332e-05	up	DDX60L	DEAD-box helicase 60 like [Source:HGNC Symbol;Acc:HGNC:26429]
ENSG00000107371	1.37971	0.000149592	0.00192552	up	EXOSC3	exosome component 3 [Source:HGNC Symbol;Acc:HGNC:17944]
ENSG00000163064	3.15	0.000340262	0.00363808	up	EN1	engrailed homeobox 1 [Source:HGNC Symbol;Acc:HGNC:3342]
ENSG00000111711	2.17943	6.56069e-05	0.00102283	up	GOLT1B	golgi transport 1B [Source:HGNC Symbol;Acc:HGNC:20175]
ENSG00000111716	1.83493	5.73871e-07	2.31809e-05	up	LDHB	lactate dehydrogenase B [Source:HGNC Symbol;Acc:HGNC:6541]
ENSG00000168566	1.31239	0.00486503	0.0272486	up	SNRNP48	small nuclear ribonucleoprotein U11/U12 subunit 48 [Source:HGNC Symbol;Acc:HGNC:21368]
ENSG00000166788	1.39209	3.35171e-05	0.000599089	up	SAAL1	serum amyloid A like 1 [Source:HGNC Symbol;Acc:HGNC:25158]
ENSG00000101138	1.33978	0.00148855	0.0112501	up	CSTF1	cleavage stimulation factor subunit 1 [Source:HGNC Symbol;Acc:HGNC:2483]
ENSG00000101132	2.12987	0.00565254	0.0303911	up	PFDN4	prefoldin subunit 4 [Source:HGNC Symbol;Acc:HGNC:8868]
ENSG00000169019	1.19034	0.00757398	0.03738	up	COMMD8	COMM domain containing 8 [Source:HGNC Symbol;Acc:HGNC:26036]
ENSG00000164125	1.15664	0.00184451	0.0131962	up	FAM198B	family with sequence similarity 198 member B [Source:HGNC Symbol;Acc:HGNC:25312]
ENSG00000100664	1.19874	0.00699562	0.0352571	up	EIF5	eukaryotic translation initiation factor 5 [Source:HGNC Symbol;Acc:HGNC:3299]
ENSG00000123610	3.61585	6.4272e-10	9.12415e-08	up	TNFAIP6	TNF alpha induced protein 6 [Source:HGNC Symbol;Acc:HGNC:11898]
ENSG00000128708	1.92913	0.00487206	0.0272776	up	HAT1	histone acetyltransferase 1 [Source:HGNC Symbol;Acc:HGNC:4821]
ENSG00000173638	1.2902	1.69988e-06	5.65249e-05	up	SLC19A1	solute carrier family 19 member 1 [Source:HGNC Symbol;Acc:HGNC:10937]
ENSG00000100883	1.44576	0.00251761	0.0166882	up	SRP54	signal recognition particle 54 [Source:HGNC Symbol;Acc:HGNC:11301]
ENSG00000130024	1.09036	0.00770061	0.0377777	up	PHF10	PHD finger protein 10 [Source:HGNC Symbol;Acc:HGNC:18250]
ENSG00000130021	1.19836	0.000159403	0.00202271	up	PUDP	pseudouridine 5'-phosphatase [Source:HGNC Symbol;Acc:HGNC:16818]
ENSG00000087299	1.07716	0.00302164	0.0191589	up	L2HGDH	L-2-hydroxyglutarate dehydrogenase [Source:HGNC Symbol;Acc:HGNC:20499]
ENSG00000138496	1.47773	0.00132993	0.0103261	up	PARP9	poly(ADP-ribose) polymerase family member 9 [Source:HGNC Symbol;Acc:HGNC:24118]
ENSG00000115541	1.8049	1.98534e-09	2.34493e-07	up	HSPE1	heat shock protein family E (Hsp10) member 1 [Source:HGNC Symbol;Acc:HGNC:5269]
ENSG00000119820	1.00511	0.00562054	0.0302853	up	YIPF4	Yip1 domain family member 4 [Source:HGNC Symbol;Acc:HGNC:28145]
ENSG00000183137	1.61813	0.00457028	0.0261028	up	CEP57L1	centrosomal protein 57 like 1 [Source:HGNC Symbol;Acc:HGNC:21561]
ENSG00000163568	2.1619	0.00316281	0.0198157	up	AIM2	absent in melanoma 2 [Source:HGNC Symbol;Acc:HGNC:357]
ENSG00000163563	1.65879	0.00110536	0.00896923	up	MNDA	myeloid cell nuclear differentiation antigen [Source:HGNC Symbol;Acc:HGNC:7183]
ENSG00000118705	1.1892	0.000254765	0.00290116	up	RPN2	ribophorin II [Source:HGNC Symbol;Acc:HGNC:10382]
ENSG00000115758	3.11234	4.046e-07	1.74916e-05	up	ODC1	ornithine decarboxylase 1 [Source:HGNC Symbol;Acc:HGNC:8109]
ENSG00000155097	1.86479	0.000720189	0.00646179	up	ATP6V1C1	ATPase H+ transporting V1 subunit C1 [Source:HGNC Symbol;Acc:HGNC:856]
ENSG00000253706	2.85034	7.21742e-05	0.00110308	up	AC011632.1	-
ENSG00000163975	1.70021	6.30587e-06	0.000159145	up	MELTF	melanotransferrin [Source:HGNC Symbol;Acc:HGNC:7037]
ENSG00000136522	1.7429	2.86738e-05	0.000533846	up	MRPL47	mitochondrial ribosomal protein L47 [Source:HGNC Symbol;Acc:HGNC:16652]
ENSG00000136521	1.42084	0.0034665	0.0212186	up	NDUFB5	NADH:ubiquinone oxidoreductase subunit B5 [Source:HGNC Symbol;Acc:HGNC:7700]
ENSG00000278189	1.85235	0.000405755	0.00417218	up	RNA5-8S5	RNA, 5.8S ribosomal 5 [Source:HGNC Symbol;Acc:HGNC:37660]
ENSG00000232445	2.2077	1.16251e-06	4.11591e-05	up	AC006329.1	-
ENSG00000116132	1.85169	2.47913e-07	1.16197e-05	up	PRRX1	paired related homeobox 1 [Source:HGNC Symbol;Acc:HGNC:9142]
ENSG00000070950	1.24264	4.32855e-05	0.000737527	up	RAD18	RAD18, E3 ubiquitin protein ligase [Source:HGNC Symbol;Acc:HGNC:18278]
ENSG00000113569	1.65585	1.44095e-05	0.000309022	up	NUP155	nucleoporin 155 [Source:HGNC Symbol;Acc:HGNC:8063]
ENSG00000198818	1.02698	0.000340546	0.00363808	up	SFT2D1	SFT2 domain containing 1 [Source:HGNC Symbol;Acc:HGNC:21102]
ENSG00000198814	2.40471	1.86298e-08	1.42191e-06	up	GK	glycerol kinase [Source:HGNC Symbol;Acc:HGNC:4289]
ENSG00000073792	2.64967	1.22314e-09	1.59105e-07	up	IGF2BP2	insulin like growth factor 2 mRNA binding protein 2 [Source:HGNC Symbol;Acc:HGNC:28867]
ENSG00000105976	1.49015	0.000106832	0.00148002	up	MET	MET proto-oncogene, receptor tyrosine kinase [Source:HGNC Symbol;Acc:HGNC:7029]
ENSG00000138792	1.75529	1.28846e-06	4.47598e-05	up	ENPEP	glutamyl aminopeptidase [Source:HGNC Symbol;Acc:HGNC:3355]
ENSG00000115514	1.78589	0.00614025	0.0323017	up	TXNDC9	thioredoxin domain containing 9 [Source:HGNC Symbol;Acc:HGNC:24110]
ENSG00000186407	2.42093	0.000626729	0.00582178	up	CD300E	CD300e molecule [Source:HGNC Symbol;Acc:HGNC:28874]
ENSG00000184939	1.26254	0.00404362	0.0238419	up	ZFP90	ZFP90 zinc finger protein [Source:HGNC Symbol;Acc:HGNC:23329]
ENSG00000242247	1.1737	1.1858e-05	0.00026386	up	ARFGAP3	ADP ribosylation factor GTPase activating protein 3 [Source:HGNC Symbol;Acc:HGNC:661]
ENSG00000260027	2.2678	3.9918e-06	0.000110676	up	HOXB7	homeobox B7 [Source:HGNC Symbol;Acc:HGNC:5118]
[truncated: 2,366 more rows]
